# Supplementary material for: Crystal structure of the Al20Mn5.37Ni1.31 phase in the Al–Mn–Ni system
Source: IUCrdata. 2021 Sep 24;6(Pt 9):x210981. doi: 10.1107/S2414314621009810 (PMC9462369; doi:10.1107/S2414314621009810)
Supplement: Supplementary file 1 [file x-06-x210981-sup1.cif]

##############################################################################
#                                                                            #
# This CIF contains the data for a data article accepted for                 #
# publication in IUCrData. It conforms to the requirements of                #
# Notes for Authors for IUCrData, and has been                               #
# peer reviewed under the auspices of IUCrData.                              #
#                                                                            #
# Full details of the Crystallographic Information File format               #
# are given in the paper "The Crystallographic Information File (CIF):       #
# a New Standard Archive File for Crystallography" by S. R. Hall, F. H.      #
# Allen and I. D. Brown [Acta Cryst. (1991), A47, 655-685].                  #
#                                                                            #
# The current version of the core CIF dictionary is obtainable from          #
# ftp://ftp.iucr.org/pub/cif_core.dic.                                       #
#                                                                            #
# Software is freely available for graphical display of the structure(s)     #
# in this CIF. For information consult the CIF software page                 #
# http://www.iucr.org/resources/cif/software.                                #
#                                                                            #
# This file may be used for bona fide research purposes within the           #
# scientific community so long as proper attribution is given to the data    # 
# article from which it was obtained.                                        #
#                                                                            #
##############################################################################
data_I
_database_code_depnum_ccdc_archive 'CCDC 2110961'
_audit_creation_method     'SHELXL-2018/3'
_journal_date_recd_electronic     2021-08-06
_journal_date_accepted     2021-09-21
_journal_name_full     'IUCrData'
_journal_year     2021
_journal_volume     6
_journal_issue      9
_journal_page_first     0
_journal_page_last     0
_journal_paper_category     HI
_journal_paper_doi     10.1107/S2414314621009810
_journal_coeditor_code     WM4153
_publ_contact_author_name     'Changzeng Fan'
_publ_contact_author_address
;
State Key Laboratory of Metastable Materials Science and Technology
Yanshan University
Qinhuangdao 066004
People's Republic of China
;
_publ_contact_author_email     'chzfan@ysu.edu.cn'
_publ_contact_author_fax     ?
_publ_contact_author_phone     ?
_publ_section_title
;
Crystal structure of the Al~20~Mn~5.37~Ni~1.31~ phase in the Al--Mn--Ni system
;
_publ_section_title_footnote     .
loop_
    _publ_author_name
    _publ_author_footnote
    _publ_author_address
    'Hu, Qifa' .
;
State Key Laboratory of Metastable Materials Science and Technology
Yanshan University
Qinhuangdao 066004
People's Republic of China
;
    'Wen, Bin' .
;
State Key Laboratory of Metastable Materials Science and Technology
Yanshan University
Qinhuangdao 066004
People's Republic of China
;
    'Fan, Changzeng' .
;
State Key Laboratory of Metastable Materials Science and Technology
Yanshan University
Qinhuangdao 066004
People's Republic of China
;
_publ_section_synopsis
;
The phase Al~20~Mn~5.37~Ni~1.31~ in the ternary system Al--Mn--Ni system was
synthesized by high-temperature sintering and its crystal structure has been
refined from single-crystal X-ray data.
;
_chemical_name_systematic
;
Icosaaluminium pentamanganese nickel
;
_chemical_name_common     ?
_chemical_formula_moiety     ?
_chemical_formula_sum     'Al20 Mn5.37 Ni1.31'
_chemical_formula_iupac     'Al20 Mn5.37 Ni1.31'
_chemical_formula_weight     911.74
_chemical_melting_point     ?
_space_group_crystal_system     hexagonal
_space_group_name_H-M_alt     'P 63/m m c'
_space_group_name_Hall     '-P 6c 2c'
loop_
    _space_group_symop_operation_xyz
    'x, y, z'
    '-y, x-y, z'
    '-x+y, -x, z'
    '-x, -y, z+1/2'
    'y, -x+y, z+1/2'
    'x-y, x, z+1/2'
    'y, x, -z'
    'x-y, -y, -z'
    '-x, -x+y, -z'
    '-y, -x, -z+1/2'
    '-x+y, y, -z+1/2'
    'x, x-y, -z+1/2'
    '-x, -y, -z'
    'y, -x+y, -z'
    'x-y, x, -z'
    'x, y, -z-1/2'
    '-y, x-y, -z-1/2'
    '-x+y, -x, -z-1/2'
    '-y, -x, z'
    '-x+y, y, z'
    'x, x-y, z'
    'y, x, z-1/2'
    'x-y, -y, z-1/2'
    '-x, -x+y, z-1/2'
_cell_length_a     7.6009(3)
_cell_length_b     7.6009(3)
_cell_length_c     7.8187(5)
_cell_angle_alpha     90
_cell_angle_beta     90
_cell_angle_gamma     120
_cell_volume     391.20(4)
_cell_formula_units_Z     1
_cell_measurement_reflns_used     5904
_cell_measurement_theta_min     3.09
_cell_measurement_theta_max     30.51
_cell_measurement_temperature     296
_exptl_crystal_description     fragment
_exptl_crystal_colour     metallic
_exptl_crystal_size_max     0.140
_exptl_crystal_size_mid     0.070
_exptl_crystal_size_min     0.050
_exptl_crystal_density_diffrn     3.870
_exptl_crystal_density_meas     ?
_exptl_crystal_density_method     ?
_exptl_crystal_F_000     431
_exptl_absorpt_coefficient_mu     6.850
_exptl_absorpt_correction_type     multi-scan
_exptl_absorpt_process_details
;
(<i>SADABS</i>; Krause <i>et al.</i>, 2015)
;
_exptl_absorpt_correction_T_min     0.5875
_exptl_absorpt_correction_T_max     0.7461
_diffrn_ambient_temperature     296(2)
_diffrn_source     ?
_diffrn_radiation_type     MoK\a
_diffrn_radiation_wavelength     0.71073
_diffrn_measurement_device_type     'Bruker D8 Venture Photon 100 CMOS'
_diffrn_measurement_method     '\f and \w scans'
_diffrn_detector_area_resol_mean     ?
_diffrn_reflns_number     14281
_diffrn_reflns_av_R_equivalents     0.0478
_diffrn_reflns_av_unetI/netI     0.0101
_diffrn_reflns_theta_min     3.095
_diffrn_reflns_theta_max     30.525
_diffrn_reflns_theta_full     25.242
_diffrn_measured_fraction_theta_max     1.000
_diffrn_measured_fraction_theta_full     1.000
_diffrn_reflns_limit_h_min     -10
_diffrn_reflns_limit_h_max     10
_diffrn_reflns_limit_k_min     -10
_diffrn_reflns_limit_k_max     10
_diffrn_reflns_limit_l_min     -11
_diffrn_reflns_limit_l_max     11
_refine_special_details     ?
_reflns_number_total     260
_reflns_number_gt     246
_reflns_threshold_expression     'I > 2\s(I)'
_refine_ls_structure_factor_coef     Fsqd
_refine_ls_matrix_type     full
_refine_ls_R_factor_all     0.0176
_refine_ls_R_factor_gt     0.0159
_refine_ls_wR_factor_gt     0.0330
_refine_ls_wR_factor_ref     0.0333
_refine_ls_goodness_of_fit_ref     1.202
_refine_ls_restrained_S_all     1.202
_refine_ls_number_reflns     260
_refine_ls_number_parameters     21
_refine_ls_number_restraints     0
_refine_ls_hydrogen_treatment     undef
_refine_ls_weighting_scheme     calc
_refine_ls_weighting_details
              'w=1/[\s^2^(Fo^2^)+(0.0158P)^2^+0.1412P] where P=(Fo^2^+2Fc^2^)/3'
_atom_sites_solution_hydrogens     .
_atom_sites_solution_primary     ?
_atom_sites_solution_secondary     ?
_refine_ls_shift/su_max     0.000
_refine_ls_shift/su_mean     0.000
_refine_diff_density_max     0.346
_refine_diff_density_min     -0.456
_refine_ls_extinction_method     none
_refine_ls_extinction_coef     .
loop_
    _atom_type_symbol
    _atom_type_description
    _atom_type_scat_dispersion_real
    _atom_type_scat_dispersion_imag
    _atom_type_scat_source
    'Al' 'Al' 0.0645 0.0514
                         'International Tables Vol C Tables 4.2.6.8 and 6.1.1.4'
    'Mn' 'Mn' 0.3368 0.7283
                         'International Tables Vol C Tables 4.2.6.8 and 6.1.1.4'
    'Ni' 'Ni' 0.3393 1.1124
                         'International Tables Vol C Tables 4.2.6.8 and 6.1.1.4'
_computing_data_collection
;
APEX3 (Bruker, 2015)
;
_computing_cell_refinement
;
SAINT (Bruker, 2015)
;
_computing_data_reduction
;
SAINT (Bruker, 2015)
;
_computing_structure_solution
;
SHELXT (Sheldrick, 2015a)
;
_computing_structure_refinement
;
SHELXL (Sheldrick, 2015b)
;
_computing_molecular_graphics
;
DIAMOND (Brandenburg & Putz, 2017)
;
_computing_publication_material
;
publCIF (Westrip, 2010)
;
loop_
    _atom_site_type_symbol
    _atom_site_label
    _atom_site_fract_x
    _atom_site_fract_y
    _atom_site_fract_z
    _atom_site_U_iso_or_equiv
    _atom_site_adp_type
    _atom_site_calc_flag
    _atom_site_occupancy
    _atom_site_disorder_assembly
    _atom_site_disorder_group
    Mn Mn1 0.12191(3) 0.24382(5) 0.250000 0.00549(12) Uani d 0.895(14) . .
    Ni Ni1 0.12191(3) 0.24382(5) 0.250000 0.00549(12) Uani d 0.105(14) . .
    Al Al1 0.000000 0.000000 0.000000 0.0062(3) Uani d 1 . .
    Al Al2 0.45923(6) 0.91845(12) 0.250000 0.00770(19) Uani d 1 . .
    Al Al3 0.19943(4) 0.39887(8) 0.93807(7) 0.00821(16) Uani d 1 . .
    Ni Ni2 0.666667 0.333333 0.250000 0.0046(4) Uani d 0.342(2) . .
loop_
    _atom_site_aniso_label
    _atom_site_aniso_U_11
    _atom_site_aniso_U_22
    _atom_site_aniso_U_33
    _atom_site_aniso_U_12
    _atom_site_aniso_U_13
    _atom_site_aniso_U_23
    Mn1 0.00704(15) 0.00404(17) 0.00438(18) 0.00202(9) 0.000 0.000
    Ni1 0.00704(15) 0.00404(17) 0.00438(18) 0.00202(9) 0.000 0.000
    Al1 0.0067(3) 0.0067(3) 0.0053(5) 0.00333(17) 0.000 0.000
    Al2 0.0056(3) 0.0091(4) 0.0095(3) 0.00454(19) 0.000 0.000
    Al3 0.0079(2) 0.0095(3) 0.0077(3) 0.00477(13) 0.00001(10) 0.00003(19)
    Ni2 0.0050(5) 0.0050(5) 0.0036(7) 0.0025(3) 0.000 0.000
_geom_special_details
;
 All esds (except the esd in the dihedral angle between two l.s. planes)
 are estimated using the full covariance matrix.  The cell esds are taken
 into account individually in the estimation of esds in distances, angles
 and torsion angles; correlations between esds in cell parameters are only
 used when they are defined by crystal symmetry.  An approximate (isotropic)
 treatment of cell esds is used for estimating esds involving l.s. planes.
;
loop_
    _geom_bond_atom_site_label_1
    _geom_bond_atom_site_label_2
    _geom_bond_site_symmetry_2
    _geom_bond_distance
    _geom_bond_publ_flag
    Mn1 Al2 2_665 2.4251(3) ?
    Mn1 Al2 3_565 2.4251(3) ?
    Mn1 Al1 . 2.5292(2) ?
    Mn1 Al1 4 2.5292(2) ?
    Mn1 Al3 16_557 2.6438(6) ?
    Mn1 Al3 1_554 2.6438(6) ?
    Mn1 Al3 15_556 2.7236(5) ?
    Mn1 Al3 6_554 2.7236(5) ?
    Mn1 Al3 5_554 2.7236(5) ?
    Mn1 Al3 14_556 2.7236(5) ?
    Mn1 Mn1 2 2.7799(6) ?
    Mn1 Mn1 3 2.7799(6) ?
    Al1 Al3 14_556 2.6698(5) ?
    Al1 Al3 2_554 2.6698(5) ?
    Al1 Al3 1_554 2.6698(5) ?
    Al1 Al3 13_556 2.6698(5) ?
    Al1 Al3 15_556 2.6698(5) ?
    Al2 Ni2 1_565 2.7310(8) ?
    Al2 Al3 5_564 2.8132(6) ?
    Al2 Al3 14_566 2.8132(6) ?
    Al2 Al3 6_664 2.8132(6) ?
    Al2 Al3 15_666 2.8132(6) ?
    Al2 Al2 2_665 2.8707(14) ?
    Al2 Al2 3_565 2.8707(14) ?
    Al2 Al3 3_564 2.9801(5) ?
    Al2 Al3 18_567 2.9801(5) ?
    Al2 Al3 17_667 2.9801(5) ?
    Al3 Ni2 13_666 2.2956(5) ?
    Al3 Al3 15_557 2.7985(6) ?
    Al3 Al3 14_557 2.7985(6) ?
    Al3 Al3 16_557 2.9409(10) ?
loop_
    _geom_angle_atom_site_label_1
    _geom_angle_atom_site_label_2
    _geom_angle_atom_site_label_3
    _geom_angle_site_symmetry_1
    _geom_angle_site_symmetry_3
    _geom_angle
    _geom_angle_publ_flag
    Al2 Mn1 Al2 2_665 3_565 72.58(4) ?
    Al2 Mn1 Al1 2_665 . 120.763(8) ?
    Al2 Mn1 Al1 3_565 . 120.763(8) ?
    Al2 Mn1 Al1 2_665 4 120.763(9) ?
    Al2 Mn1 Al1 3_565 4 120.763(8) ?
    Al1 Mn1 Al1 . 4 101.222(13) ?
    Al2 Mn1 Al3 2_665 16_557 71.871(12) ?
    Al2 Mn1 Al3 3_565 16_557 71.871(12) ?
    Al1 Mn1 Al3 . 16_557 163.319(18) ?
    Al1 Mn1 Al3 4 16_557 62.097(12) ?
    Al2 Mn1 Al3 2_665 1_554 71.871(12) ?
    Al2 Mn1 Al3 3_565 1_554 71.871(12) ?
    Al1 Mn1 Al3 . 1_554 62.097(12) ?
    Al1 Mn1 Al3 4 1_554 163.319(18) ?
    Al3 Mn1 Al3 16_557 1_554 134.58(3) ?
    Al2 Mn1 Al3 2_665 15_556 65.942(17) ?
    Al2 Mn1 Al3 3_565 15_556 125.493(18) ?
    Al1 Mn1 Al3 . 15_556 60.965(11) ?
    Al1 Mn1 Al3 4 15_556 110.438(11) ?
    Al3 Mn1 Al3 16_557 15_556 122.648(12) ?
    Al3 Mn1 Al3 1_554 15_556 62.829(9) ?
    Al2 Mn1 Al3 2_665 6_554 65.942(17) ?
    Al2 Mn1 Al3 3_565 6_554 125.493(18) ?
    Al1 Mn1 Al3 . 6_554 110.438(11) ?
    Al1 Mn1 Al3 4 6_554 60.965(11) ?
    Al3 Mn1 Al3 16_557 6_554 62.829(9) ?
    Al3 Mn1 Al3 1_554 6_554 122.648(12) ?
    Al3 Mn1 Al3 15_556 6_554 65.35(2) ?
    Al2 Mn1 Al3 2_665 5_554 125.493(18) ?
    Al2 Mn1 Al3 3_565 5_554 65.942(17) ?
    Al1 Mn1 Al3 . 5_554 110.438(11) ?
    Al1 Mn1 Al3 4 5_554 60.965(11) ?
    Al3 Mn1 Al3 16_557 5_554 62.829(9) ?
    Al3 Mn1 Al3 1_554 5_554 122.648(12) ?
    Al3 Mn1 Al3 15_556 5_554 167.68(2) ?
    Al3 Mn1 Al3 6_554 5_554 113.20(2) ?
    Al2 Mn1 Al3 2_665 14_556 125.493(18) ?
    Al2 Mn1 Al3 3_565 14_556 65.942(17) ?
    Al1 Mn1 Al3 . 14_556 60.965(11) ?
    Al1 Mn1 Al3 4 14_556 110.438(11) ?
    Al3 Mn1 Al3 16_557 14_556 122.647(12) ?
    Al3 Mn1 Al3 1_554 14_556 62.829(9) ?
    Al3 Mn1 Al3 15_556 14_556 113.20(2) ?
    Al3 Mn1 Al3 6_554 14_556 167.68(2) ?
    Al3 Mn1 Al3 5_554 14_556 65.35(2) ?
    Al2 Mn1 Mn1 2_665 2 113.710(19) ?
    Al2 Mn1 Mn1 3_565 2 173.710(19) ?
    Al1 Mn1 Mn1 . 2 56.663(5) ?
    Al1 Mn1 Mn1 4 2 56.663(5) ?
    Al3 Mn1 Mn1 16_557 2 109.531(12) ?
    Al3 Mn1 Mn1 1_554 2 109.531(12) ?
    Al3 Mn1 Mn1 15_556 2 59.314(9) ?
    Al3 Mn1 Mn1 6_554 2 59.314(9) ?
    Al3 Mn1 Mn1 5_554 2 108.937(11) ?
    Al3 Mn1 Mn1 14_556 2 108.937(11) ?
    Al2 Mn1 Mn1 2_665 3 173.710(19) ?
    Al2 Mn1 Mn1 3_565 3 113.710(19) ?
    Al1 Mn1 Mn1 . 3 56.663(5) ?
    Al1 Mn1 Mn1 4 3 56.663(5) ?
    Al3 Mn1 Mn1 16_557 3 109.531(12) ?
    Al3 Mn1 Mn1 1_554 3 109.531(12) ?
    Al3 Mn1 Mn1 15_556 3 108.937(11) ?
    Al3 Mn1 Mn1 6_554 3 108.937(11) ?
    Al3 Mn1 Mn1 5_554 3 59.314(9) ?
    Al3 Mn1 Mn1 14_556 3 59.314(9) ?
    Mn1 Mn1 Mn1 2 3 60.0 ?
    Mn1 Al1 Mn1 . 13 180.0 ?
    Mn1 Al1 Mn1 . 15 113.326(11) ?
    Mn1 Al1 Mn1 13 15 66.674(10) ?
    Mn1 Al1 Mn1 . 3 66.674(10) ?
    Mn1 Al1 Mn1 13 3 113.326(10) ?
    Mn1 Al1 Mn1 15 3 180.0 ?
    Mn1 Al1 Mn1 . 2 66.674(11) ?
    Mn1 Al1 Mn1 13 2 113.326(11) ?
    Mn1 Al1 Mn1 15 2 113.326(10) ?
    Mn1 Al1 Mn1 3 2 66.674(10) ?
    Mn1 Al1 Mn1 . 14 113.326(11) ?
    Mn1 Al1 Mn1 13 14 66.674(11) ?
    Mn1 Al1 Mn1 15 14 66.674(10) ?
    Mn1 Al1 Mn1 3 14 113.326(10) ?
    Mn1 Al1 Mn1 2 14 180.000(15) ?
    Mn1 Al1 Al3 . 14_556 63.116(9) ?
    Mn1 Al1 Al3 13 14_556 116.885(9) ?
    Mn1 Al1 Al3 15 14_556 116.884(9) ?
    Mn1 Al1 Al3 3 14_556 63.116(9) ?
    Mn1 Al1 Al3 2 14_556 118.940(13) ?
    Mn1 Al1 Al3 14 14_556 61.060(13) ?
    Mn1 Al1 Al3 . 2_554 116.884(9) ?
    Mn1 Al1 Al3 13 2_554 63.115(9) ?
    Mn1 Al1 Al3 15 2_554 63.116(9) ?
    Mn1 Al1 Al3 3 2_554 116.884(9) ?
    Mn1 Al1 Al3 2 2_554 61.060(13) ?
    Mn1 Al1 Al3 14 2_554 118.940(13) ?
    Al3 Al1 Al3 14_556 2_554 180.0 ?
    Mn1 Al1 Al3 . 1_554 61.060(13) ?
    Mn1 Al1 Al3 13 1_554 118.940(13) ?
    Mn1 Al1 Al3 15 1_554 63.115(9) ?
    Mn1 Al1 Al3 3 1_554 116.885(9) ?
    Mn1 Al1 Al3 2 1_554 116.884(9) ?
    Mn1 Al1 Al3 14 1_554 63.116(9) ?
    Al3 Al1 Al3 14_556 1_554 63.214(7) ?
    Al3 Al1 Al3 2_554 1_554 116.786(7) ?
    Mn1 Al1 Al3 . 13_556 118.940(13) ?
    Mn1 Al1 Al3 13 13_556 61.060(13) ?
    Mn1 Al1 Al3 15 13_556 116.885(9) ?
    Mn1 Al1 Al3 3 13_556 63.115(9) ?
    Mn1 Al1 Al3 2 13_556 63.116(9) ?
    Mn1 Al1 Al3 14 13_556 116.884(9) ?
    Al3 Al1 Al3 14_556 13_556 116.786(7) ?
    Al3 Al1 Al3 2_554 13_556 63.214(7) ?
    Al3 Al1 Al3 1_554 13_556 180.000(14) ?
    Mn1 Al1 Al3 . 15_556 63.116(9) ?
    Mn1 Al1 Al3 13 15_556 116.884(9) ?
    Mn1 Al1 Al3 15 15_556 61.060(13) ?
    Mn1 Al1 Al3 3 15_556 118.940(13) ?
    Mn1 Al1 Al3 2 15_556 63.115(9) ?
    Mn1 Al1 Al3 14 15_556 116.885(9) ?
    Al3 Al1 Al3 14_556 15_556 116.786(7) ?
    Al3 Al1 Al3 2_554 15_556 63.214(7) ?
    Al3 Al1 Al3 1_554 15_556 63.214(7) ?
    Al3 Al1 Al3 13_556 15_556 116.786(7) ?
    Mn1 Al2 Mn1 3_565 2_665 167.42(4) ?
    Mn1 Al2 Ni2 3_565 1_565 96.289(19) ?
    Mn1 Al2 Ni2 2_665 1_565 96.290(19) ?
    Mn1 Al2 Al3 3_565 5_564 62.135(13) ?
    Mn1 Al2 Al3 2_665 5_564 127.69(2) ?
    Ni2 Al2 Al3 1_565 5_564 48.892(16) ?
    Mn1 Al2 Al3 3_565 14_566 62.135(13) ?
    Mn1 Al2 Al3 2_665 14_566 127.69(2) ?
    Ni2 Al2 Al3 1_565 14_566 48.892(16) ?
    Al3 Al2 Al3 5_564 14_566 63.03(2) ?
    Mn1 Al2 Al3 3_565 6_664 127.69(2) ?
    Mn1 Al2 Al3 2_665 6_664 62.135(13) ?
    Ni2 Al2 Al3 1_565 6_664 48.893(16) ?
    Al3 Al2 Al3 5_564 6_664 65.73(3) ?
    Al3 Al2 Al3 14_566 6_664 97.79(3) ?
    Mn1 Al2 Al3 3_565 15_666 127.69(2) ?
    Mn1 Al2 Al3 2_665 15_666 62.135(13) ?
    Ni2 Al2 Al3 1_565 15_666 48.893(16) ?
    Al3 Al2 Al3 5_564 15_666 97.79(3) ?
    Al3 Al2 Al3 14_566 15_666 65.73(3) ?
    Al3 Al2 Al3 6_664 15_666 63.03(2) ?
    Mn1 Al2 Al2 3_565 2_665 53.710(19) ?
    Mn1 Al2 Al2 2_665 2_665 113.711(19) ?
    Ni2 Al2 Al2 1_565 2_665 150.0 ?
    Al3 Al2 Al2 5_564 2_665 107.340(16) ?
    Al3 Al2 Al2 14_566 2_665 107.340(16) ?
    Al3 Al2 Al2 6_664 2_665 147.217(13) ?
    Al3 Al2 Al2 15_666 2_665 147.217(13) ?
    Mn1 Al2 Al2 3_565 3_565 113.710(19) ?
    Mn1 Al2 Al2 2_665 3_565 53.710(19) ?
    Ni2 Al2 Al2 1_565 3_565 150.0 ?
    Al3 Al2 Al2 5_564 3_565 147.217(13) ?
    Al3 Al2 Al2 14_566 3_565 147.217(13) ?
    Al3 Al2 Al2 6_664 3_565 107.340(16) ?
    Al3 Al2 Al2 15_666 3_565 107.340(16) ?
    Al2 Al2 Al2 2_665 3_565 60.0 ?
    Mn1 Al2 Al3 3_565 3_564 57.471(11) ?
    Mn1 Al2 Al3 2_665 3_564 118.729(14) ?
    Ni2 Al2 Al3 1_565 3_564 105.093(16) ?
    Al3 Al2 Al3 5_564 3_564 108.722(19) ?
    Al3 Al2 Al3 14_566 3_564 57.684(15) ?
    Al3 Al2 Al3 6_664 3_564 151.28(3) ?
    Al3 Al2 Al3 15_666 3_564 91.228(9) ?
    Al2 Al2 Al3 2_665 3_564 61.207(14) ?
    Al2 Al2 Al3 3_565 3_564 91.756(15) ?
    Mn1 Al2 Al3 3_565 18_567 57.471(11) ?
    Mn1 Al2 Al3 2_665 18_567 118.729(14) ?
    Ni2 Al2 Al3 1_565 18_567 105.093(16) ?
    Al3 Al2 Al3 5_564 18_567 57.684(15) ?
    Al3 Al2 Al3 14_566 18_567 108.722(19) ?
    Al3 Al2 Al3 6_664 18_567 91.228(9) ?
    Al3 Al2 Al3 15_666 18_567 151.28(3) ?
    Al2 Al2 Al3 2_665 18_567 61.207(14) ?
    Al2 Al2 Al3 3_565 18_567 91.756(15) ?
    Al3 Al2 Al3 3_564 18_567 109.848(19) ?
    Mn1 Al2 Al3 3_565 17_667 118.729(14) ?
    Mn1 Al2 Al3 2_665 17_667 57.471(10) ?
    Ni2 Al2 Al3 1_565 17_667 105.094(16) ?
    Al3 Al2 Al3 5_564 17_667 91.227(9) ?
    Al3 Al2 Al3 14_566 17_667 151.28(3) ?
    Al3 Al2 Al3 6_664 17_667 57.684(15) ?
    Al3 Al2 Al3 15_666 17_667 108.722(19) ?
    Al2 Al2 Al3 2_665 17_667 91.756(15) ?
    Al2 Al2 Al3 3_565 17_667 61.207(14) ?
    Al3 Al2 Al3 3_564 17_667 149.81(3) ?
    Al3 Al2 Al3 18_567 17_667 61.63(2) ?
    Ni2 Al3 Mn1 13_666 1_556 152.54(3) ?
    Ni2 Al3 Al1 13_666 1_556 150.62(2) ?
    Mn1 Al3 Al1 1_556 1_556 56.843(13) ?
    Ni2 Al3 Mn1 13_666 15_556 99.682(17) ?
    Mn1 Al3 Mn1 1_556 15_556 103.866(18) ?
    Al1 Al3 Mn1 1_556 15_556 55.920(12) ?
    Ni2 Al3 Mn1 13_666 14_556 99.682(17) ?
    Mn1 Al3 Mn1 1_556 14_556 103.866(18) ?
    Al1 Al3 Mn1 1_556 14_556 55.920(12) ?
    Mn1 Al3 Mn1 15_556 14_556 61.373(18) ?
    Ni2 Al3 Al3 13_666 15_557 125.585(12) ?
    Mn1 Al3 Al3 1_556 15_557 59.979(17) ?
    Al1 Al3 Al3 1_556 15_557 58.393(3) ?
    Mn1 Al3 Al3 15_556 15_557 57.191(12) ?
    Mn1 Al3 Al3 14_556 15_557 106.707(14) ?
    Ni2 Al3 Al3 13_666 14_557 125.584(12) ?
    Mn1 Al3 Al3 1_556 14_557 59.979(17) ?
    Al1 Al3 Al3 1_556 14_557 58.393(3) ?
    Mn1 Al3 Al3 15_556 14_557 106.707(14) ?
    Mn1 Al3 Al3 14_556 14_557 57.191(12) ?
    Al3 Al3 Al3 15_557 14_557 108.69(2) ?
    Ni2 Al3 Al2 13_666 14_456 63.687(16) ?
    Mn1 Al3 Al2 1_556 14_456 122.461(14) ?
    Al1 Al3 Al2 1_556 14_456 103.515(17) ?
    Mn1 Al3 Al2 15_556 14_456 51.923(12) ?
    Mn1 Al3 Al2 14_556 14_456 103.968(17) ?
    Al3 Al3 Al2 15_557 14_456 64.154(18) ?
    Al3 Al3 Al2 14_557 14_456 158.47(2) ?
    Ni2 Al3 Al2 13_666 15_656 63.685(16) ?
    Mn1 Al3 Al2 1_556 15_656 122.460(14) ?
    Al1 Al3 Al2 1_556 15_656 103.515(17) ?
    Mn1 Al3 Al2 15_556 15_656 103.968(17) ?
    Mn1 Al3 Al2 14_556 15_656 51.923(12) ?
    Al3 Al3 Al2 15_557 15_656 158.47(2) ?
    Al3 Al3 Al2 14_557 15_656 64.154(18) ?
    Al2 Al3 Al2 14_456 15_656 114.43(3) ?
    Ni2 Al3 Al3 13_666 16_557 50.167(13) ?
    Mn1 Al3 Al3 1_556 16_557 157.292(14) ?
    Al1 Al3 Al3 1_556 16_557 100.449(11) ?
    Mn1 Al3 Al3 15_556 16_557 57.323(10) ?
    Mn1 Al3 Al3 14_556 16_557 57.323(10) ?
    Al3 Al3 Al3 15_557 16_557 110.25(2) ?
    Al3 Al3 Al3 14_557 16_557 110.25(2) ?
    Al2 Al3 Al3 14_456 16_557 58.486(11) ?
    Al2 Al3 Al3 15_656 16_557 58.486(11) ?
    Ni2 Al3 Al2 13_666 3_566 106.471(18) ?
    Mn1 Al3 Al2 1_556 3_566 50.658(11) ?
    Al1 Al3 Al2 1_556 3_566 99.196(16) ?
    Mn1 Al3 Al2 15_556 3_566 153.83(2) ?
    Mn1 Al3 Al2 14_556 3_566 113.945(17) ?
    Al3 Al3 Al2 15_557 3_566 104.78(3) ?
    Al3 Al3 Al2 14_557 3_566 58.16(2) ?
    Al2 Al3 Al2 14_456 3_566 142.04(2) ?
    Al2 Al3 Al2 15_656 3_566 88.772(9) ?
    Al3 Al3 Al2 16_557 3_566 144.924(10) ?
    Ni2 Al3 Al2 13_666 2_666 106.471(18) ?
    Mn1 Al3 Al2 1_556 2_666 50.658(11) ?
    Al1 Al3 Al2 1_556 2_666 99.196(16) ?
    Mn1 Al3 Al2 15_556 2_666 113.945(17) ?
    Mn1 Al3 Al2 14_556 2_666 153.83(2) ?
    Al3 Al3 Al2 15_557 2_666 58.16(2) ?
    Al3 Al3 Al2 14_557 2_666 104.78(3) ?
    Al2 Al3 Al2 14_456 2_666 88.772(9) ?
    Al2 Al3 Al2 15_656 2_666 142.04(2) ?
    Al3 Al3 Al2 16_557 2_666 144.924(10) ?
    Al2 Al3 Al2 3_566 2_666 57.59(3) ?
    Al3 Ni2 Al3 6_654 15_656 79.67(3) ?
    Al3 Ni2 Al3 6_654 14_556 134.842(9) ?
    Al3 Ni2 Al3 15_656 14_556 83.37(2) ?
    Al3 Ni2 Al3 6_654 4_664 83.37(2) ?
    Al3 Ni2 Al3 15_656 4_664 134.842(9) ?
    Al3 Ni2 Al3 14_556 4_664 134.842(9) ?
    Al3 Ni2 Al3 6_654 5_554 83.37(2) ?
    Al3 Ni2 Al3 15_656 5_554 134.842(9) ?
    Al3 Ni2 Al3 14_556 5_554 79.67(3) ?
    Al3 Ni2 Al3 4_664 5_554 83.37(2) ?
    Al3 Ni2 Al3 6_654 13_666 134.842(9) ?
    Al3 Ni2 Al3 15_656 13_666 83.37(2) ?
    Al3 Ni2 Al3 14_556 13_666 83.37(2) ?
    Al3 Ni2 Al3 4_664 13_666 79.67(3) ?
    Al3 Ni2 Al3 5_554 13_666 134.842(9) ?
    Al3 Ni2 Al2 6_654 1_545 67.421(5) ?
    Al3 Ni2 Al2 15_656 1_545 67.421(5) ?
    Al3 Ni2 Al2 14_556 1_545 67.421(5) ?
    Al3 Ni2 Al2 4_664 1_545 140.167(13) ?
    Al3 Ni2 Al2 5_554 1_545 67.421(5) ?
    Al3 Ni2 Al2 13_666 1_545 140.167(13) ?
    Al3 Ni2 Al2 6_654 2_765 67.421(5) ?
    Al3 Ni2 Al2 15_656 2_765 67.421(5) ?
    Al3 Ni2 Al2 14_556 2_765 140.167(13) ?
    Al3 Ni2 Al2 4_664 2_765 67.421(5) ?
    Al3 Ni2 Al2 5_554 2_765 140.167(14) ?
    Al3 Ni2 Al2 13_666 2_765 67.421(5) ?
    Al2 Ni2 Al2 1_545 2_765 120.0 ?
    Al3 Ni2 Al2 6_654 3_565 140.167(13) ?
    Al3 Ni2 Al2 15_656 3_565 140.167(13) ?
    Al3 Ni2 Al2 14_556 3_565 67.421(5) ?
    Al3 Ni2 Al2 4_664 3_565 67.421(5) ?
    Al3 Ni2 Al2 5_554 3_565 67.421(5) ?
    Al3 Ni2 Al2 13_666 3_565 67.421(5) ?
    Al2 Ni2 Al2 1_545 3_565 120.0 ?
    Al2 Ni2 Al2 2_765 3_565 120.0 ?
_shelx_space_group_comment
;
The symmetry employed for this shelxl refinement is uniquely defined
by the following loop, which should always be used as a source of
symmetry information in preference to the above space-group names.
They are only intended as comments.
;
_shelx_estimated_absorpt_T_min     ?
_shelx_estimated_absorpt_T_max     ?
_shelx_hkl_file
;
   0  -1   0  835.92   31.60
   0  -1   0  844.42   29.30
   0   1   0  886.01   30.60
   0   1   0  865.51   29.00
   0   1   0  864.21   29.10
   0   1   0  858.91   31.30
   0   1   0  793.52   29.40
   0   1   0  858.81   29.30
   0   1   0  874.51   28.40
   1  -1   0  835.12   29.00
   1  -1   0  867.01   29.40
   1  -1   0  798.72   29.20
   1  -1   0  870.81   28.70
   1  -1   0  888.71   29.40
   1   0   0  849.91   30.90
   1   0   0  864.41   29.10
   1   0   0  893.41   29.50
   1   0   0  824.72   29.00
   1   0   0  845.32   28.90
  -1   0   0  856.31   29.00
  -1   0   0  858.61   29.40
  -1   0   0  816.92   29.10
  -1   0   0  871.31   28.90
  -1   1   0  780.52   31.00
  -1   1   0  825.72   29.00
  -1   1   0  865.01   29.40
  -1   1   0  819.82   29.30
  -1   1   0  861.41   28.60
  -1   1   0  846.12   29.30
   0  -1   0  883.01   30.70
   0  -1   0  849.72   28.90
   0  -1   0  734.63   28.90
  -1   0   0  866.21   30.90
   2  -1   0   46.90    5.60
   2  -1   0   43.40    3.40
   2  -1   0   47.50    4.60
   2  -1   0   43.10    4.10
   2  -1   0   50.19    3.10
   1   1   0   46.30    3.60
  -1  -1   0   44.90    5.50
  -1  -1   0   42.40    3.80
  -1  -1   0   41.60    3.80
  -1  -1   0   41.50    2.70
  -1  -1   0   44.80    3.50
  -1   2   0   46.10    4.80
  -1   2   0   48.00    3.70
  -1   2   0   48.40    3.90
  -1   2   0   43.90    5.80
  -1   2   0   43.60    3.30
  -1   2   0   50.69    3.50
  -1   2   0   46.10    3.50
  -1   2   0   49.80    5.10
   1  -2   0   41.90    5.00
   1   1   0   39.40    5.40
  -2   1   0   46.70    5.30
  -2   1   0   48.70    3.70
  -2   1   0   38.50    3.90
  -2   1   0   47.10    4.20
   1  -2   0   41.40    6.10
   1   1   0   45.50    3.50
   1   1   0   43.90    4.00
   1   1   0   53.59    7.10
   1   1   0   47.00    2.60
   1  -2   0   43.10    3.60
  -2   1   0   46.60    3.40
   1  -2   0   42.20    4.80
   1  -2   0   51.09    3.60
   1  -2   0   33.80    4.20
   1  -2   0   45.80    3.40
   0   2   0  399.56   15.50
  -2   0   0  387.06   15.70
   0  -2   0  392.06   15.40
   0   2   0  382.66   17.60
   0   2   0  392.76   13.70
   2  -2   0  366.06   17.30
  -2   0   0  374.06   14.80
  -2   2   0  390.06   15.70
  -2   2   0  361.76   14.40
   0   2   0  372.46   14.80
   0   2   0  374.46   15.00
   0   2   0  385.16   19.00
   0   2   0  359.66   15.50
   2  -2   0  370.96   15.60
   2  -2   0  347.97   15.20
   2  -2   0  394.96   14.20
   2  -2   0  387.46   15.70
   2   0   0  393.16   15.10
   2   0   0  389.26   15.70
   2   0   0  403.96   13.20
   2   0   0  385.16   14.80
   2   0   0  395.06   14.70
   0  -2   0  377.76   14.60
   0  -2   0  357.06   15.30
   0  -2   0  379.86   19.50
   0  -2   0  332.57   12.90
  -2   2   0  395.66   14.20
  -2   2   0  374.26   15.30
   0  -2   0  399.86   18.10
  -2   2   0  400.76   15.00
  -2   0   0  380.26   15.10
  -2   2   0  359.06   15.40
  -2   2   0  386.36   17.20
   2  -2   0  373.46   14.90
  -2   0   0  367.46   14.50
   3  -1   0   55.89    4.90
   1   2   0   68.89    5.60
   3  -1   0   62.99    8.40
   1   2   0   62.59    3.00
   1   2   0   63.09    5.60
   2  -3   0   58.89    7.40
   2  -3   0   65.49    7.50
  -1   3   0   74.19   10.40
  -1   3   0   53.49    4.30
  -1   3   0   62.19    5.40
   3  -1   0   58.79    5.10
   1   2   0   62.29    5.40
   3  -1   0   66.59    5.90
   1   2   0   81.39   11.40
  -1  -2   0   83.09   11.00
  -1  -2   0   62.79    3.20
   3  -1   0   75.29    7.20
   2  -3   0   60.89    5.50
   2  -3   0   62.29    4.90
   2  -3   0   62.49    7.00
   3  -2   0   59.09    5.40
   3  -2   0   65.49    7.00
   3  -2   0   70.49    6.20
   3  -2   0   71.09    4.50
   3  -2   0   57.89    5.50
  -2  -1   0   67.59    8.70
  -2  -1   0   63.99    5.30
  -2  -1   0   57.29    5.80
  -2  -1   0   58.29    4.70
  -2  -1   0   62.19    5.10
  -1   3   0   66.79    7.50
  -1   3   0   66.19    5.60
  -1   3   0   59.69    5.40
   3  -1   0   58.39    4.60
   1  -3   0   64.39    6.10
   1  -3   0   60.09    5.40
   2   1   0   61.09    8.60
   2   1   0   63.89    5.40
   2   1   0   65.59    6.30
   2   1   0   78.99   10.70
   2   1   0   68.99    4.30
   2   1   0   53.49    4.90
   3  -2   0   65.49    8.40
  -1   3   0   68.29    8.50
   1  -3   0   58.19    8.30
   1  -3   0   64.59    5.50
   1  -3   0   57.49    5.90
   1  -3   0   53.69    6.10
   1  -3   0   59.89    9.80
  -1  -2   0   60.09    5.80
   2  -3   0   64.19    5.30
   2  -3   0   54.39    6.20
   2  -3   0   75.49   10.40
  -2   3   0   58.69    4.50
  -2   3   0   50.49    6.30
  -1  -2   0   59.69    8.70
  -3   2   0   57.29    7.50
  -3   2   0   59.49    5.50
  -3   2   0   67.19    6.50
  -3   1   0   64.49    8.20
  -3   1   0   57.69    5.10
  -3   1   0   60.29    6.40
  -3   1   0   61.49    4.50
  -3   1   0   61.29    6.30
  -3   1   0   64.99    4.80
  -2   3   0   58.59    5.30
  -2   3   0   52.89    5.50
  -2   3   0   58.89    5.40
  -3   2   0   56.69    7.30
  -3   2   0   57.99    6.30
  -3   2   0   62.59    4.50
  -1  -2   0   60.69    5.30
  -1  -2   0   49.20    5.60
   1   2   0   59.59    8.00
  -1  -2   0   58.59    3.90
  -1   3   0   62.19    5.50
   0   3   0 2477.25   87.19
   0   3   0 2368.36   84.09
   0  -3   0 2389.36   87.79
   0   3   0 2458.65   82.99
   0   3   0 2449.55   83.29
   0   3   0 2262.67   88.69
   0  -3   0 2459.15   82.79
   0  -3   0 2239.08   86.29
   3  -3   0 2456.65   84.19
   3   0   0 2412.56   82.59
   3   0   0 2434.26   82.69
   0   3   0 2387.26   87.09
   3   0   0 2465.25   88.99
   0   3   0 2388.56   80.69
   3  -3   0 2260.37   86.89
   3  -3   0 2447.66   82.99
   3   0   0 2476.35   84.49
   3  -3   0 2422.76   81.69
  -3   0   0 2495.25   88.39
  -3   0   0 2445.46   82.79
  -3   0   0 2463.05   84.19
  -3   0   0 2408.06   83.29
  -3   3   0 2335.97   81.69
  -3   3   0 2439.56   83.89
  -3   3   0 2548.95   81.89
  -3   3   0 2461.95   83.49
   3  -3   0 2439.06   84.19
   3  -3   0 2215.68   83.29
  -3   0   0 2517.25   82.39
   0  -3   0 2422.76   82.19
   0  -3   0 2340.27   83.39
  -3   3   0 2408.26   83.99
  -3   3   0 2555.84   86.79
  -3   3   0 2354.36   82.79
   0  -3   0 2292.37   89.69
  -4   2   0 4787.02  162.68
  -4   2   0 4874.21  166.18
  -4   2   0 4725.03  160.58
  -4   2   0 4596.24  162.38
  -2   4   0 4755.92  161.08
   2  -4   0 4344.57  159.68
   2  -4   0 5093.19  161.88
  -2  -2   0 4557.04  159.88
   2  -4   0 4703.13  165.68
  -2   4   0 4901.31  164.18
  -4   2   0 4797.92  161.18
  -2  -2   0 4916.51  167.38
  -2  -2   0 4618.74  160.28
  -2  -2   0 4784.52  161.48
  -4   2   0 4917.11  166.78
   2  -4   0 4743.03  161.48
   2  -4   0 4985.30  168.88
   4  -2   0 4894.51  163.18
   4  -2   0 4441.36  161.68
   4  -2   0 4769.82  159.98
   4  -2   0 4948.00  161.38
   4  -2   0 4666.93  161.18
   2   2   0 4797.12  161.08
   2  -4   0 4661.43  165.68
   2  -4   0 4830.12  160.68
  -2  -2   0 4576.64  158.78
  -2  -2   0 4959.70  161.18
   2   2   0 4972.80  169.08
   2   2   0 4852.01  161.38
   4  -2   0 4768.82  167.88
  -4   2   0 4832.62  160.58
  -2   4   0 4495.45  163.28
  -2   4   0 4751.12  160.38
   2   2   0 4968.30  167.68
  -2   4   0 4868.21  160.48
  -2   4   0 4767.42  161.28
  -4   3   0    6.30    3.60
   3  -4   0    6.10    7.90
  -3  -1   0   -1.20    3.00
  -3  -1   0    4.60    3.30
  -1   4   0   -5.70    5.40
   3  -4   0    3.70    4.80
   3   1   0   -0.50    1.70
   3   1   0    1.60    2.70
  -4   1   0    4.60    2.90
   3  -4   0    9.60    4.10
   3  -4   0    0.60    3.00
  -3   4   0    5.30    4.10
  -3   4   0    5.20    2.90
  -3   4   0    2.60    5.30
  -1  -3   0    4.60    7.00
  -4   3   0   -2.10    3.70
  -1   4   0    4.10    3.80
  -4   3   0   -5.30    4.90
  -1   4   0    5.40    3.80
  -4   1   0    0.90    3.50
  -1   4   0   -2.50    7.10
  -4   1   0    4.00    7.30
   3  -4   0    0.40    6.30
   4  -1   0   -6.90    6.50
   4  -1   0    3.90    3.30
   1  -4   0    3.40    9.70
   1  -4   0   -2.20    3.80
  -1  -3   0    0.30    3.80
  -1  -3   0   -1.90    4.00
  -1  -3   0    4.70    9.10
  -1  -3   0    2.30    4.50
   1   3   0    4.60    5.90
   1   3   0    5.70    3.90
   1   3   0   -0.40    3.70
   1  -4   0    8.70    6.40
  -3  -1   0   -4.60    6.70
  -3  -1   0    4.50    3.70
   3   1   0   -1.80    2.70
   4  -3   0   -6.20    5.40
   4  -1   0    3.20    3.90
  -1   4   0   -2.90    3.70
   1   3   0   -4.30    9.70
   1   3   0   -1.70    3.00
   3  -4   0    2.20    4.80
   3  -4   0   -2.40    5.70
   4  -1   0   -9.70    5.30
   3   1   0   -3.60    6.30
   3   1   0   -0.80    3.50
   3   1   0   -2.10    4.80
  -4   1   0    1.90    6.40
   4  -3   0   -3.00    3.20
   4  -3   0   -1.70    5.00
   4  -3   0    1.80    4.70
   4  -3   0    3.30    2.60
   4  -1   0   -0.60    3.70
  -3   4   0   -0.70    3.90
  -3   4   0   -5.20    3.80
  -4   3   0    7.50    4.90
  -4   3   0    0.70    4.00
  -4   3   0   -0.70    2.60
   4  -3   0    4.70    4.10
   1  -4   0   -1.00    3.60
   1  -4   0    8.60    4.40
   1  -4   0    3.20    5.10
  -4   1   0    3.70    2.30
  -4   1   0    1.40    3.80
  -4   1   0    5.60    4.40
  -1   4   0    7.60    9.60
  -1   4   0    0.20    3.00
  -4   4   0  111.59    7.20
  -4   4   0  130.49   10.20
   0   4   0  135.99   18.60
   4   0   0  117.59   11.30
  -4   0   0  107.09    8.40
  -4   4   0  127.09   10.00
  -4   0   0  124.19    9.80
   0   4   0  105.79   11.10
   0   4   0  114.29    9.50
   0   4   0  122.49   15.20
   0   4   0  110.09    5.50
   0   4   0  109.19   13.00
   4  -4   0  131.49    9.30
   4  -4   0  127.89   12.30
   4  -4   0   82.79   10.30
   4  -4   0  128.29    8.00
   4  -4   0  109.29   12.50
   4  -4   0  104.99   13.80
   0  -4   0  131.39   18.90
   0  -4   0  107.99   10.80
  -4   4   0  119.79    7.70
   0   4   0  112.49    9.80
  -4   0   0  112.09   14.60
  -4   0   0  131.49   16.40
   4   0   0  158.78   16.50
   4   0   0  115.09    9.10
  -4   0   0  123.69   10.00
  -4   4   0  138.19   10.20
  -4   0   0  121.79    9.80
   0  -4   0   97.79   13.50
  -4   4   0  115.49   12.20
   4   0   0   99.49    8.10
  -4   4   0  123.09   10.50
   4   0   0  122.19    8.90
   0  -4   0  114.19    9.50
   0   4   0  112.59    9.90
   0  -4   0  123.99   14.50
  -3   5   0  159.98   10.10
  -2   5   0  117.39   15.30
   2  -5   0  151.68   11.90
   2   3   0  150.68   10.90
  -3   5   0  154.18   10.00
  -3   5   0  151.18   16.10
  -5   2   0  163.78   17.00
  -5   2   0  150.38   10.00
   2  -5   0  163.68   19.80
  -2  -3   0  164.48   12.70
   2  -5   0  142.09   12.10
   2  -5   0  154.08    9.50
   3  -5   0  159.88   18.40
   3  -5   0  140.59   10.60
  -3   5   0  142.89   12.20
   3  -5   0  144.79   14.80
   5  -2   0  157.48   17.80
   5  -2   0  137.19   10.80
   5  -2   0  150.88    9.50
   2  -5   0  146.49   17.50
   3   2   0  160.78   23.10
   3   2   0  163.38    8.50
   3   2   0  155.58   10.50
   5  -3   0  144.79   17.50
  -3   5   0  152.68   11.30
  -5   3   0  166.28   15.60
  -5   3   0  146.59   11.60
  -5   3   0  152.48   12.40
  -5   3   0  155.78    9.70
  -2  -3   0  132.29   17.50
  -2  -3   0  151.98   10.80
   5  -3   0  150.18   10.80
  -2  -3   0  145.79   17.40
   2  -5   0  146.59    9.10
   2  -5   0  147.29   12.10
  -5   2   0  169.28   10.50
  -3   5   0  135.89   11.60
   2   3   0  156.28   12.00
   2   3   0  131.19   21.40
   2   3   0  147.09   10.50
   3  -5   0  122.99   14.90
   3  -5   0  147.69   16.60
   3  -5   0  162.48   11.20
   3  -5   0  162.78   12.80
  -2   5   0  152.38   12.20
  -2   5   0  162.58   11.20
  -2   5   0  171.78    9.80
  -2   5   0  157.58   11.00
  -5   2   0  170.28   12.70
  -2  -3   0  145.19    7.90
   2   3   0  146.49   16.50
  -5   2   0  161.38   12.60
  -5   3   0  155.98   12.20
  -5   3   0  182.38   16.70
   3   2   0  156.68   11.10
  -3  -2   0  158.48   11.50
   5  -3   0  162.98   12.10
  -5   3   0  172.58   11.20
  -3  -2   0  136.09   17.70
  -3  -2   0  166.08   11.10
  -3  -2   0  150.18   11.70
  -3  -2   0  153.38   18.60
  -3  -2   0  158.78    9.50
   5  -3   0  157.58    9.20
  -2   5   0  154.58   14.30
  -5   2   0  148.89   16.40
  -2  -3   0  159.08    7.20
   3  -5   0  153.38   10.80
  -2   5   0  156.78   10.60
  -5   4   0  129.79    9.30
   4   1   0  101.29   16.20
  -1   5   0  127.69   12.40
  -4  -1   0  160.68   16.80
  -5   4   0  134.89   11.30
  -5   1   0  135.89    6.70
  -5   1   0  136.59   17.60
  -5   4   0  137.99   15.30
   4  -5   0  139.59   10.90
  -4  -1   0  138.49   18.00
   4   1   0  138.39   10.10
   5  -4   0  165.88   11.20
  -5   1   0   94.99   13.50
   4  -5   0  148.59    9.70
  -1   5   0  134.69   15.40
   4  -5   0  117.19   14.60
   4  -5   0  152.58   17.90
   4  -5   0  109.89   11.70
  -4   5   0  136.09    9.40
  -4   5   0  132.09   13.90
  -5   1   0  118.09    9.90
  -4  -1   0  149.29   20.50
  -4  -1   0  140.69   10.50
  -5   4   0  141.39   13.80
  -1  -4   0  110.69   16.30
  -1  -4   0  119.79   11.10
  -1  -4   0  133.89   16.80
  -1  -4   0  152.68   21.00
   5  -4   0  145.19    8.80
   1   4   0  124.29   11.90
   1   4   0  135.99   10.80
  -1   5   0  151.18    9.20
   1  -5   0  110.09   16.30
   4  -5   0  125.19   16.80
   1  -5   0  144.99   11.90
   1  -5   0  140.59   14.80
   1  -5   0  110.79   18.30
   1  -5   0  135.59    7.50
  -4   5   0  131.39   11.10
   4   1   0  139.39   10.80
   4   1   0  123.99    9.30
  -1   5   0  140.69   10.80
  -4  -1   0  123.79   11.40
   5  -4   0  135.89   12.50
  -5   4   0  137.89   11.60
  -5   1   0  157.08   12.00
   4  -5   0  121.19   13.80
  -4  -1   0  126.79   11.20
   5  -1   0  123.39   10.00
   5  -1   0  128.69    9.50
   5  -1   0  133.29   10.30
   4  -5   0  150.78   16.60
   1   4   0  138.19   10.70
  -5   1   0  126.09   12.00
  -1   5   0  143.49   11.00
  -4   5   0  112.59   10.20
   5  -1   0  205.58   28.10
  -5   4   0  120.59   11.70
   1   4   0  130.99   16.40
   5  -5   0  317.67   17.40
   5   0   0  294.37   26.10
   5  -5   0  315.57   14.90
   5   0   0  314.27   16.60
  -5   5   0  307.87   18.00
  -5   5   0  304.67   18.40
   0  -5   0  305.57   22.50
   5   0   0  306.27   17.50
  -5   0   0  334.37   29.50
   0   5   0  293.87   17.40
   5   0   0  333.47   18.40
   5  -5   0  319.67   24.90
  -5   0   0  434.76   35.80
   0  -5   0  263.27   27.40
  -5   5   0  319.37   15.40
   0  -5   0  288.77   16.80
   0  -5   0  264.87   22.10
   0   5   0  298.37   22.80
  -5   0   0  331.37   17.70
  -5   5   0  275.57   18.70
   0   5   0  338.87   17.70
   0  -5   0  290.57   26.00
   5  -5   0  273.27   19.50
  -5   5   0  313.47   12.80
  -5   0   0  326.77   18.50
   5   0   0  312.27   16.70
  -6   3   0 7632.24  256.57
  -3  -3   0 7332.07  254.47
  -3  -3   0 7623.14  266.67
   3   3   0 7604.54  267.07
   3  -6   0 7327.57  268.87
  -3  -3   0 7919.31  257.77
  -6   3   0 7300.27  263.77
   3  -6   0 7052.29  257.07
   3  -6   0 7748.82  256.27
  -6   3   0 7565.14  259.67
  -3  -3   0 7243.88  255.77
   6  -3   0 7672.33  257.97
  -6   3   0 7747.92  260.37
   3   3   0 7578.64  258.07
   3   3   0 7841.42  252.77
  -3  -3   0 8043.60  271.17
   3   3   0 7830.72  258.07
  -3   6   0 7625.64  256.17
  -3   6   0 7734.43  258.47
   6  -3   0 7685.53  255.57
   6  -3   0 7623.74  257.87
  -3  -3   0 7741.83  253.47
  -6   3   0 7826.52  266.17
  -3   6   0 7724.53  257.67
   3  -6   0 7177.28  254.87
   6  -3   0 8005.20  269.47
   3  -6   0 7866.81  265.87
   3  -6   0 7628.14  258.47
  -6   2   0   93.89   13.20
  -2   6   0   96.19   10.70
  -4   6   0   96.59   10.70
  -2  -4   0  105.99   11.50
  -2   6   0  112.39   11.60
   6  -2   0  104.69    9.20
  -6   4   0  127.29   18.00
  -6   4   0  122.99   15.70
  -6   4   0   81.69   11.50
  -6   2   0   82.99   16.30
   2  -6   0  103.79   10.10
  -6   2   0   95.29    8.80
   2   4   0   94.69   10.90
   4  -6   0  113.69   17.10
  -4   6   0   86.19   10.10
  -6   4   0  103.09   12.40
  -2  -4   0   94.39   10.50
   6  -4   0   99.59   18.90
   6  -4   0   72.49    9.80
   4   2   0  110.89   11.80
   4  -6   0  106.09   17.70
   6  -4   0  106.59    8.50
   4  -6   0   88.49   12.00
  -4  -2   0  103.19   12.00
  -6   2   0  122.59   18.60
   4   2   0   88.39    8.70
  -6   4   0   79.09    9.90
  -4  -2   0   96.29   17.20
   4  -6   0   96.19   18.40
  -4  -2   0   86.09   18.50
  -4  -2   0  101.89   14.50
  -6   4   0   86.59   11.40
   6  -2   0   85.59   10.30
  -4   6   0  100.99   11.70
   2  -6   0   97.99   11.00
   6  -2   0  145.39   22.40
  -6   2   0  113.79   12.20
   2   4   0   79.29   15.00
   4  -6   0   76.09   12.90
  -2  -4   0  119.39   18.80
   6  -4   0   98.09   12.30
   4   2   0   72.59   14.00
   2  -6   0  102.39   22.90
   2  -6   0   88.59    8.00
  -2   6   0  103.89   15.40
   4  -6   0   99.99   11.20
   4   2   0  103.09    6.90
  -2  -4   0   85.99   17.00
   4   2   0  111.39   10.70
   2  -6   0  129.89   19.10
   2  -6   0   79.89   10.30
   4  -6   0   95.39   10.90
   2   4   0   76.79   11.00
   6  -5   0    5.90    6.80
  -6   5   0   -6.70    8.30
   5  -6   0   -6.60   12.20
  -1   6   0   -5.50   10.10
  -1   6   0   11.00    6.80
   6  -5   0   10.20   13.60
  -6   5   0    4.80    6.80
   5  -6   0   -3.00    4.90
   5   1   0    6.80    7.10
   5   1   0    7.80    6.00
   5  -6   0   -5.10    6.70
   6  -5   0    4.70    4.50
   6  -5   0    5.80    8.70
   1  -6   0   -0.60   11.70
   1   5   0  -12.20    6.00
  -6   5   0   -2.10    7.80
   6  -1   0    3.00    6.80
   1   5   0    4.30   11.50
   1  -6   0    2.70    5.80
  -5  -1   0  -14.90   13.70
  -6   5   0   -6.40    7.50
  -6   1   0    0.50    6.90
  -6   1   0    2.30   12.80
  -6   1   0   -0.40    7.40
  -6   1   0   13.60   14.30
   5   1   0   -5.00   13.40
  -1  -5   0   -6.00    6.60
   1  -6   0    2.20   18.10
   5  -6   0   25.30   13.70
   5  -6   0    7.90   15.00
   5   1   0    3.90    5.60
   6  -1   0    2.10    5.20
   6  -1   0   -1.20    5.50
   1  -6   0   -2.40    7.80
  -1   6   0   -2.40    5.50
  -5  -1   0    1.40    7.30
  -6   5   0    8.30    5.80
   1   5   0    1.40    6.10
  -1  -5   0    0.80   11.90
  -5  -1   0    6.80    6.00
  -1  -5   0    2.70   12.30
   6  -1   0   -7.00   11.70
  -5   6   0   -8.50    6.80
  -5   6   0   -7.00    6.50
  -1  -5   0   -6.50   17.40
  -1  -5   0   -0.10    7.30
   5  -6   0    6.10    9.90
  -5  -1   0   -6.20   11.80
   6   0   0   99.49   12.40
  -6   0   0  132.29   20.50
   0  -6   0  126.69   14.80
  -6   6   0  116.39   15.70
   0   6   0  131.19   14.40
   6   0   0  127.09   13.20
   6  -6   0  128.49   21.10
   6   0   0  141.89   24.10
   6  -6   0  125.89   16.20
  -6   0   0  115.79   15.20
  -6   0   0  117.49   23.50
   0  -6   0  108.49   12.60
   0   6   0  133.29   14.20
   6  -6   0  150.48   21.70
   6   0   0  150.08   15.00
   6  -6   0  118.79   22.20
  -6   6   0  144.79   16.30
   0  -6   0  157.38   28.90
   6  -6   0  132.39   10.70
   0   6   0  122.99   17.90
   0  -6   0  122.59   21.60
   6  -6   0  104.29   14.50
   0  -6   0  130.99   18.60
  -6   0   0  134.69   14.90
  -3   7   0  491.15   25.50
   7  -4   0  483.65   27.20
   4   3   0  487.75   35.10
   4  -7   0  483.45   25.70
  -7   3   0  466.55   35.00
   7  -3   0  508.85   26.40
  -7   3   0  500.15   28.40
   4  -7   0  500.45   34.10
  -4   7   0  481.25   23.90
  -3  -4   0  423.16   23.90
  -3  -4   0  482.15   24.20
  -3  -4   0  450.65   36.40
  -3  -4   0  474.35   35.10
   3  -7   0  472.05   23.00
   7  -4   0  472.45   21.70
   3   4   0  468.05   25.50
   3  -7   0  446.96   21.30
   4   3   0  481.75   25.40
   4   3   0  512.25   26.20
   7  -4   0  486.65   25.90
  -7   4   0  489.35   27.80
  -7   3   0  470.05   23.10
   3  -7   0  439.16   34.60
  -4   7   0  529.65   25.10
   3  -7   0  458.85   40.80
   7  -3   0  535.05   39.10
  -4  -3   0  505.35   25.20
  -4  -3   0  445.26   23.10
  -7   3   0  460.45   34.80
  -7   3   0  493.75   27.60
  -7   4   0  483.85   34.50
   4  -7   0  494.05   24.10
  -7   4   0  480.65   30.30
  -7   4   0  454.95   26.70
   4  -7   0  371.86   36.30
   4  -7   0  407.96   41.20
   4   3   0  480.45   20.00
  -4  -3   0  472.35   34.70
  -4  -3   0  469.15   21.10
   7  -3   0  479.25   22.40
   3   4   0  522.55   26.10
  -4   7   0  455.65   25.60
   7  -3   0  491.55   26.20
   3   4   0  519.45   36.00
  -7   4   0  484.25   27.90
  -4  -3   0  436.76   38.00
  -3   7   0  477.35   25.60
   7  -4   0  494.65   38.70
   7  -5   0  419.26   26.00
   7  -5   0  428.06   24.10
  -7   2   0  470.95   26.90
   2   5   0  402.66   24.20
  -7   5   0  445.16   27.40
  -2  -5   0  381.96   22.80
  -2  -5   0  384.86   21.50
  -5   7   0  401.26   23.70
  -5   7   0  400.06   21.80
   5   2   0  435.76   24.40
   2  -7   0  363.46   34.10
  -7   2   0  405.16   25.70
  -2   7   0  397.16   21.50
   5  -7   0  424.76   23.00
  -5  -2   0  398.96   37.10
  -2  -5   0  422.36   36.10
  -2   7   0  430.06   23.90
   2  -7   0  391.36   23.90
  -7   5   0  390.46   25.80
   2  -7   0  377.26   22.80
   7  -2   0  391.56   37.00
   2   5   0  410.96   23.80
   7  -5   0  380.46   36.70
   7  -2   0  393.56   24.00
  -2  -5   0  421.26   34.40
   5   2   0  359.06   33.60
  -5  -2   0  361.26   23.00
   5  -7   0  426.76   23.50
   7  -2   0  439.26   21.70
  -5  -2   0  416.96   33.10
   7  -5   0  442.06   20.00
   2  -7   0  401.86   17.00
  -2   7   0  433.26   24.00
   5   2   0  420.96   23.00
   5  -7   0  437.26   31.20
  -7   5   0  438.06   31.90
   2  -7   0  397.96   20.40
   5  -7   0  423.76   37.30
  -5  -2   0  434.56   21.50
  -7   5   0  417.46   25.70
  -5   7   0  433.46   24.90
   5   2   0  423.36   20.60
  -5  -2   0  412.26   24.30
  -7   2   0  433.16   33.90
   5  -7   0  459.45   34.60
   5  -7   0  452.05   32.90
   2  -7   0  407.06   40.90
  -7   2   0  351.66   33.90
  -1  -6   0  103.99   22.50
  -7   6   0   98.29   12.60
  -6   7   0  131.99   17.50
  -1  -6   0   88.19   12.20
   1  -7   0  123.69   29.90
   6  -7   0  121.19   15.70
   6   1   0  110.39   14.30
  -1  -6   0  160.18   30.80
  -7   6   0  111.89   14.90
   7  -6   0  117.99   16.50
   6  -7   0   95.59   11.40
  -6  -1   0  117.59   25.60
   6  -7   0   84.99   17.90
  -1   7   0  102.49   14.20
   1  -7   0  120.89   17.20
   7  -1   0  108.59   14.70
  -6  -1   0  128.39   15.50
   7  -6   0  112.09   14.20
   7  -1   0   96.49   11.60
   1   6   0   96.39   14.00
  -7   1   0   98.09   18.80
   7  -1   0  115.79   14.00
   1  -7   0   80.09   10.60
  -1  -6   0   88.19   21.00
   6  -7   0   90.89   24.80
   1  -7   0   62.09   19.70
   1  -7   0   91.49   12.90
   1   6   0  111.09   14.60
  -6   7   0  104.19   12.50
   6  -7   0   97.89   19.20
   7  -6   0   92.29   11.00
  -6  -1   0   91.99   19.00
  -6  -1   0  111.09   14.60
  -1   7   0   96.69   13.70
   7  -6   0  122.69   35.80
   6  -7   0   91.69   17.00
  -7   1   0   99.99   15.30
  -1  -6   0  104.79   12.80
  -7   1   0  108.69   14.80
   7  -1   0   97.49   25.60
  -6   7   0   81.49   13.20
   6   1   0  117.39   14.30
  -7   1   0  117.19   25.50
   6   1   0  126.59   24.60
  -7   6   0  115.49   16.70
  -7   0   0   12.90   22.10
   7  -7   0   25.50   12.40
   7   0   0   -0.90    8.80
   0  -7   0   14.20   27.30
  -7   0   0   20.30   11.20
   7   0   0   12.20    9.70
  -7   0   0   -3.70   17.10
   0  -7   0   12.10    8.90
  -7   7   0   11.60   11.90
   7  -7   0   -6.20   17.60
  -7   0   0   -2.80   11.70
  -7   7   0    3.50   11.00
   7  -7   0   15.70   15.20
   0  -7   0   16.10   17.50
   7   0   0   -8.50   18.60
   7  -7   0   11.80    8.20
   0   7   0   16.20   16.10
   0  -7   0   22.50   23.00
   7   0   0   15.60   10.80
   7  -7   0   20.50   23.50
   0   7   0    5.30   10.50
  -4  -4   0  147.89   17.40
  -4  -4   0  116.09   23.40
  -4   8   0  109.19   13.70
   8  -4   0   75.59   22.90
  -8   4   0  116.39   20.70
   4   4   0  113.99   23.60
   8  -4   0  115.49   16.90
  -4  -4   0  152.38   30.40
   4   4   0  144.19   18.70
   4  -8   0  120.49   13.90
  -4   8   0  150.88   18.80
   4   4   0  133.79   17.90
  -8   4   0   91.89   15.40
  -8   4   0  149.69   24.60
  -8   4   0  170.48   22.30
   8  -4   0  132.69   16.30
   4  -8   0   89.29   27.20
   8  -4   0  105.59   12.70
   4  -8   0  113.09   30.60
   3   5   0  109.99   15.50
   5   3   0  145.69   17.60
  -3  -5   0  113.39   16.00
   8  -3   0  106.69   12.90
   8  -5   0  107.39   16.30
  -3  -5   0   85.79   24.00
  -5   8   0  103.49   13.20
  -8   3   0  134.49   25.00
  -5   8   0   92.39   14.80
   3   5   0   79.69   14.20
  -5   8   0  133.59   15.00
   5   3   0  124.79   25.20
  -3  -5   0  112.39   26.70
  -5  -3   0   96.49   28.80
   3  -8   0   87.39   11.70
  -3   8   0  126.19   17.60
  -8   3   0   99.59   25.10
  -8   3   0  119.09   17.80
   5  -8   0   61.29   27.80
   5  -8   0   74.69   13.90
   8  -5   0  107.99   12.30
  -8   5   0   80.49   16.90
  -8   3   0  102.09   16.90
  -5  -3   0  109.69   14.60
   8  -3   0  175.78   43.20
   8  -5   0  135.19   16.80
   5  -8   0   53.79   18.40
  -5  -3   0  122.59   13.40
  -5  -3   0   63.49   19.70
   5  -8   0  126.89   17.10
   3  -8   0  104.89   33.80
   8  -5   0   77.49   26.30
   5   3   0   86.29   14.20
   3  -8   0   94.89   25.10
  -5  -3   0  101.09   14.40
  -8   5   0   89.59   18.80
   8  -3   0  106.69   15.60
  -2   8   0   10.30   10.80
  -8   2   0   -3.10   21.90
  -6   8   0    4.40   12.30
  -2  -6   0  -12.00   20.90
   2   6   0   24.30   10.80
  -6   8   0    8.50   11.50
   2   6   0    0.20   12.90
  -8   6   0   15.20   13.70
   6  -8   0   15.40   19.70
  -2  -6   0   18.20    9.50
   8  -2   0   -8.80    8.40
   6   2   0   -5.60   11.10
   6  -8   0   19.60   29.60
  -6  -2   0    7.10   12.00
   6  -8   0  -19.70   17.60
   8  -2   0    4.40   20.70
   8  -2   0   12.40   12.80
  -6  -2   0   13.30   25.80
   8  -6   0   -4.20    7.10
   8  -6   0    8.00   14.90
  -6  -2   0   25.30   12.40
   2  -8   0   15.10   12.80
  -6   8   0   10.50   11.30
   6   2   0  -15.80    8.20
   8  -6   0   -1.60   11.90
   6  -8   0   12.50   12.20
  -8   2   0   25.30   12.70
   6  -8   0   -1.20   11.00
   6   2   0   -3.00   23.90
  -6  -2   0   -7.80    8.60
  -8   6   0    0.60   11.00
  -8   2   0   13.60   13.40
   8  -6   0   13.40   17.40
   2  -8   0  -64.29   32.30
  -6  -2   0   -3.80   22.10
  -8   6   0   -3.90   12.30
  -2   8   0    4.30   11.30
  -8   2   0    1.70   17.40
   1   7   0 1610.34   68.49
  -8   1   0 1756.72   70.99
  -7   8   0 1661.13   70.19
   7  -8   0 1674.13   88.99
   8  -1   0 1700.33   66.79
   1  -8   0 1723.33   71.69
  -7   8   0 1746.93   70.39
  -1   8   0 1692.73   68.59
   7   1   0 1700.43   69.59
  -1  -7   0 1711.33   80.29
   7  -8   0 1746.53   65.79
  -7  -1   0 1625.94   83.99
   8  -7   0 1666.23   81.09
  -1  -7   0 1692.53  100.29
  -7   8   0 1675.33   66.09
   8  -7   0 1679.63   63.29
   8  -7   0 1651.83   72.49
  -1   8   0 1658.13   68.39
   7   1   0 1726.23   68.29
   7  -8   0 1726.53   74.79
  -8   7   0 1575.94   69.69
  -8   1   0 1645.04   84.69
   7  -8   0 1767.52   91.59
   7  -8   0 1639.64   67.59
   7   1   0 1733.03   67.99
   8  -1   0 1706.43   68.79
  -8   7   0 1719.63   71.69
  -7  -1   0 1651.53   90.09
   8  -1   0 1352.06  114.09
  -8   1   0 1655.23   81.99
   1  -8   0 1676.83   92.59
  -7  -1   0 1768.12   67.89
   1   7   0 1678.83   68.69
  -7  -1   0 1741.63   70.09
   0   8   0  165.68   23.40
  -8   0   0  163.08   36.40
   8  -8   0  156.78   25.80
   8  -8   0  131.89   16.40
   8   0   0  199.88   23.10
  -8   0   0  169.58   21.30
   8   0   0  167.38   21.10
   8  -8   0  120.99   20.30
  -8   0   0  150.48   21.60
   0  -8   0  123.39   27.30
   0   8   0  111.89   17.50
   0  -8   0  174.58   44.10
  -8   8   0  118.59   19.70
   8   0   0  151.68   19.40
   8  -8   0  131.99   34.60
  -8   8   0  159.08   22.30
  -5  -4   0   49.70   28.50
  -4  -5   0   52.49   13.50
   9  -5   0   73.49   11.90
  -5  -4   0   64.69   14.50
   9  -4   0  104.19   17.60
  -5   9   0   47.40   12.70
   9  -4   0   45.50   18.30
   5   4   0   68.09   15.20
  -9   5   0   86.29   19.90
  -5   9   0   72.29   16.70
   9  -5   0   97.09   19.90
  -4   9   0   42.80   14.70
  -4  -5   0   81.49   28.60
  -9   5   0   50.09   20.90
   4  -9   0   77.19   36.30
   4   5   0   54.59   15.10
  -9   4   0   79.39   24.60
   4  -9   0   68.69   13.70
  -9   5   0   57.99   15.90
  -9   4   0   57.39   17.60
   9  -5   0   90.79   18.20
  -4   9   0   71.39   13.50
  -9   4   0   67.89   17.60
   5  -9   0   84.79   15.10
   5  -9   0  112.19   42.20
   9  -4   0   54.89   28.00
   5   4   0   56.69   15.20
   4   5   0   56.59   14.00
   9  -4   0   88.39   12.90
   3   6   0  109.79   17.60
   9  -6   0  112.19   18.40
   9  -3   0  149.59   22.60
  -6   9   0  153.98   18.40
   9  -3   0  128.09   19.80
  -9   6   0  155.38   21.50
  -9   3   0  140.09   31.40
   9  -6   0  157.18   16.90
   3  -9   0  147.09   41.80
   6  -9   0  106.59   20.00
   3   6   0  150.38   20.00
  -6  -3   0  137.39   18.60
   6  -9   0  173.88   23.40
   9  -6   0  127.59   22.70
  -3  -6   0  157.88   33.90
  -9   3   0  190.28   25.70
  -6   9   0  162.38   20.80
  -3   9   0  175.28   22.00
  -6   9   0  123.69   17.90
  -9   3   0  124.09   53.49
   9  -3   0  134.99   18.40
  -6  -3   0  169.08   36.10
   6  -9   0  112.69   37.10
  -9   6   0  157.78   22.90
  -9   3   0  140.79   19.80
  -3   9   0  152.68   20.00
   6   3   0  164.08   22.80
   6   3   0  140.99   17.80
   2  -9   0  210.58   45.30
   7   2   0  216.68   26.60
   2   7   0  193.78   24.80
   9  -2   0  271.37   27.30
   9  -7   0  238.98   27.10
  -9   2   0  224.98   27.50
  -2   9   0  174.38   22.60
  -9   2   0  155.78   29.20
   7  -9   0  169.38   21.80
  -7  -2   0  212.58   23.30
  -7   9   0  211.88   22.40
  -7   9   0  188.88   26.80
  -9   7   0  179.38   24.80
   2   7   0  176.88   21.40
  -7   9   0  183.38   23.50
  -2   9   0  208.08   24.80
   7  -9   0  131.69   37.70
   7   2   0  224.88   24.90
   7  -9   0  199.58   23.60
   9  -7   0  179.08   19.40
   7   2   0  223.78   23.90
  -9   2   0  290.87   42.70
  -7  -2   0  155.78   22.50
  -9   7   0  186.18   25.90
   9  -2   0  202.18   21.60
   9  -7   0  162.58   25.80
  -7  -2   0  218.78   41.80
  -9   2   0  201.48   24.20
  -1   9   0   93.39   19.30
  -8  -1   0  104.09   37.00
   1  -9   0   44.30   46.60
   8  -9   0  106.19   21.70
   1   8   0  117.29   18.50
   9  -8   0  119.09   40.90
   9  -8   0  138.69   20.40
   9  -8   0  134.59   28.30
  -9   1   0  115.19   21.10
  -9   1   0  160.78   24.10
  -8   9   0  107.09   20.40
   8  -9   0  109.89   41.00
  -9   1   0  178.18   39.20
   8  -9   0  101.59   35.40
   9  -1   0  119.29   17.60
  -9   8   0  135.19   22.60
  -1  -8   0  110.69   33.70
  -8  -1   0  145.89   26.10
  -8  -1   0  116.39   20.10
   9  -8   0  154.08   22.80
   8   1   0  133.19   19.10
   8  -9   0  113.09   21.70
   9  -1   0  121.59   20.00
  -8  -1   0  141.39   21.80
   8   1   0  122.39   21.30
   8   1   0  115.39   19.10
  -8   9   0  182.98   22.20
  -1   9   0  119.19   19.80
  -8   9   0  129.59   22.00
   1   8   0  106.69   19.50
  -9   8   0  128.89   21.90
   9  -9   0  631.44   44.60
  -9   0   0  655.53   43.30
  -9   9   0  589.34   43.80
   9   0   0  576.64   42.20
   9  -9   0  613.44   73.39
  -9   9   0  589.54   36.60
   0  -9   0  604.24   80.59
   0   9   0  634.94   40.80
   9   0   0  584.94   38.20
  -9   0   0  674.13   67.49
  -9   9   0  662.33   43.90
  -9   0   0  702.03   44.10
   0   9   0  635.04   41.30
   5   5   0 2882.51  109.99
  10  -5   0 2958.70  115.19
   5   5   0 2924.11  110.59
  -5  10   0 2845.32  108.59
  10  -5   0 2875.71  110.59
 -10   5   0 2649.24  119.49
  -5  -5   0 2948.10  133.19
  -5  10   0 2910.61  110.19
 -10   5   0 3068.99  116.29
   5 -10   0 2521.85  137.89
  10  -5   0 2922.81  114.79
 -10   5   0 2826.52  112.89
 -10   4   0    5.00   29.80
  10  -6   0   18.90   19.20
 -10   4   0   44.50   22.00
  -6  10   0   25.80   14.90
   6 -10   0   11.20   43.30
  -4  -6   0   39.60   33.80
   6   4   0    4.30   16.30
   6   4   0   13.90   14.30
  -4  10   0   34.10   16.50
  -4  10   0   20.90   15.00
   4 -10   0  119.99   48.80
  10  -6   0    7.20   12.60
 -10   4   0   -4.40   17.60
   4   6   0   26.10   16.00
  10  -6   0   26.60   38.60
  -6  -4   0  -20.50   34.20
 -10   6   0    9.00   17.80
  10  -4   0   18.20   13.70
  10  -4   0   30.10   25.80
 -10   6   0    2.50   18.30
   4   6   0   13.50   17.10
  -6  10   0   38.80   18.60
  10  -4   0   34.50   17.30
   3 -10   0   28.90   51.19
   7   3   0   48.50   15.60
 -10   3   0   45.30   22.20
  -3  10   0   33.40   17.60
  10  -3   0   66.49   15.80
 -10   3   0   12.50   19.50
  -7  10   0   21.60   19.50
  -7  10   0   25.70   19.90
   7 -10   0   79.89   45.80
  10  -3   0   33.10   18.70
  -3  -7   0   53.39   34.90
   3   7   0   50.69   18.60
   3   7   0   73.99   18.60
   7   3   0   32.20   18.40
  10  -3   0   53.29   26.50
  -7  -3   0   76.69   36.70
 -10   7   0   33.80   19.10
  -7  10   0   29.40   15.40
  10  -7   0   52.19   21.40
 -10   7   0   69.69   22.60
 -10   3   0   27.40   33.80
  -3  10   0   28.40   16.70
 -10   8   0   79.59   26.20
   2   8   0  141.59   22.80
 -10   2   0  118.89   37.90
   8   2   0  115.69   22.60
   8 -10   0   83.29   51.79
  -8  10   0  122.19   18.40
 -10   8   0  118.39   25.90
  -8  10   0   97.29   24.10
  10  -2   0   93.39   18.10
   8   2   0   91.69   19.50
  10  -2   0  173.68   26.80
   2   8   0  119.59   22.10
  -8  10   0  120.99   24.40
  -2  10   0   96.79   20.80
  -2  -8   0  106.89   38.70
   8   2   0  109.29   21.40
  10  -8   0    5.40   43.80
   2 -10   0   90.79   56.89
 -10   2   0  102.99   24.90
  10  -8   0   58.59   23.80
 -10   2   0  125.99   25.00
  -2  10   0  118.69   22.30
  10  -2   0  129.49   29.30
  -8  -2   0   89.29   43.30
   0   0   1   -0.10    0.50
   0   0   1    1.20    1.00
   0   0  -1    0.90    1.10
   0   0   1   -0.20    0.50
   0   0   1    0.20    0.50
   0   0  -1    0.10    1.00
   0   0  -1    1.10    0.60
   0   0  -1    0.30    0.60
   0   0   1    2.70    1.40
   0   0  -1   -0.10    0.40
   0   0  -1    0.30    1.30
   0   0  -1    0.70    0.50
   0   0   1    0.60    0.70
   0   0   1    2.10    1.00
   0   0  -1    1.50    1.20
   0   0  -1    0.80    1.00
   0   0   1    0.30    0.40
  -1   1   1    4.00    1.50
   1  -1   1    2.00    0.80
   1   0   1    6.10    1.50
  -1   1  -1    2.70    1.00
  -1   0   1    2.80    0.70
   0  -1  -1    2.70    2.50
   1  -1   1    1.60    2.20
   1  -1   1    0.10    1.40
   1   0  -1    5.00    3.20
   0   1   1    0.20    0.90
   0  -1  -1    2.00    1.10
   1  -1   1    2.90    1.80
   1   0  -1    2.20    1.20
  -1   0   1    4.20    2.30
   1   0   1    4.80    2.70
   1   0   1    1.30    1.00
   1  -1  -1    3.90    1.80
   0   1  -1    3.10    1.00
   0  -1   1    1.50    1.90
   0  -1   1    3.80    1.50
   0   1  -1    3.20    1.70
   0   1  -1    4.10    2.10
   0   1   1    1.40    1.30
   0  -1   1    4.70    2.00
   0  -1   1    3.20    1.60
   0  -1   1    3.10    0.90
  -1   0  -1    2.70    1.40
  -1   1  -1    1.60    1.90
   1   0  -1    1.50    1.00
   0  -1  -1    2.30    1.60
  -1   0   1    3.40    1.50
  -1   0   1    1.70    0.80
   1   0  -1    3.10    1.60
   1  -1   1    3.70    1.50
   0   1  -1    2.50    1.80
  -1   1  -1    4.50    1.20
   1  -1  -1    2.40    1.10
   0   1   1    0.50    1.30
  -1   0  -1    0.30    1.90
  -1   1   1    3.00    1.40
   0   1   1    3.50    2.60
   0   1   1    0.60    1.70
   1  -1   1    2.80    1.70
  -1   0   1    3.40    1.10
   1  -1  -1    4.30    2.40
   0  -1  -1    2.20    1.80
   1   0  -1    2.40    1.60
   0  -1  -1    2.60    1.30
   0  -1  -1    5.40    1.50
   1   0   1    2.30    1.30
  -1   1   1    2.40    0.90
   0   1  -1    3.10    0.90
   1  -1  -1    2.30    1.10
  -1   1  -1    2.10    1.20
   1   0  -1    2.30    0.60
   0  -1   1    1.10    2.80
  -1   0   1    3.20    1.10
   0   1   1    2.30    1.70
  -1   1  -1    1.00    1.50
  -1   0  -1    1.80    1.10
   1   0   1    2.50    1.20
   1   0   1    1.90    1.20
   0  -1  -1    2.20    1.70
   1   0  -1    5.70    1.10
  -1   0   1    6.20    2.40
  -1   2  -1    2.50    1.50
  -2   1   1   -0.80    1.60
   1   1  -1    5.50    3.70
  -1  -1  -1   -0.20    2.20
  -1  -1   1   -1.50    2.40
   2  -1   1   -0.10    1.50
  -2   1   1   -0.40    1.70
  -1  -1  -1   -1.50    1.10
  -1  -1   1   -1.50    1.50
   1  -2   1    2.20    1.70
  -2   1  -1    1.70    2.10
  -1   2  -1   -1.90    3.80
  -2   1  -1   -0.40    2.50
  -1  -1  -1   -0.10    1.80
  -1   2   1    2.60    2.00
  -1   2   1   -2.50    1.60
  -1   2   1    0.10    1.50
   1  -2  -1   -0.40    2.00
  -1   2  -1   -1.50    2.60
  -1  -1  -1    1.10    1.50
  -2   1   1   -1.50    1.70
   2  -1   1    4.00    2.00
  -1   2  -1   -1.40    1.30
  -2   1  -1    0.30    1.50
   2  -1  -1   -1.00    2.30
   1   1   1   -0.40    1.40
  -1   2   1    1.30    3.10
  -2   1  -1   -0.80    1.50
  -1  -1   1    0.90    2.10
  -1  -1   1   -0.50    1.10
  -2   1   1    0.20    2.00
  -1  -1   1    1.20    1.10
  -2   1   1    0.40    3.60
   1  -2  -1    3.60    2.50
   1  -2  -1   -1.00    3.20
   1  -2  -1    0.10    2.10
   1  -2  -1    0.10    1.50
   1  -2  -1    2.70    1.80
   1  -2   1    1.00    1.70
   2  -1  -1   -0.90    1.30
   1   1   1    0.30    2.20
  -1  -1  -1   -3.90    3.40
   1   1  -1    2.60    4.40
   1   1   1   -2.10    1.60
   1   1  -1    0.80    2.10
   1   1  -1    0.30    1.20
   2  -1   1    0.70    1.80
   2  -1  -1   -0.40    1.80
   2  -1   1    2.00    2.40
  -2   1   1   -3.10    2.60
   1   1   1   -3.10    3.10
  -1   2  -1    0.20    1.90
   1  -2   1    0.60    2.70
  -2   1   1   -0.30    1.00
   2  -1  -1    0.00    1.70
  -1   2  -1    1.40    1.20
   1   1  -1   -0.40    1.40
   1   1   1    1.10    2.00
   1   1  -1    0.50    1.50
  -1   2   1    1.50    2.10
  -1   2   1   -6.20    2.60
   1  -2  -1   -1.40    3.40
  -2   1  -1    1.30    1.80
   2  -1   1   -1.40    2.60
  -2   1  -1    0.00    2.10
   1  -2   1    2.90    4.20
  -1   2  -1    2.40    2.40
   1  -2   1   -0.50    1.00
   2  -1   1   -0.40    0.90
  -1   2  -1    0.30    1.30
   1   1  -1    0.40    1.40
   1   1  -1   -0.10    1.20
   2  -1  -1    5.40    3.40
   2  -1  -1    0.50    2.40
   1  -2   1    0.60    1.20
   1  -2   1    1.60    1.80
   1   1   1   -0.10    1.40
  -1  -1   1   -3.80    3.70
  -2   0   1 1144.19   39.50
   0   2   1 1108.19   39.00
   2  -2   1 1125.69   39.50
   0   2  -1 1131.79   38.70
  -2   0   1 1180.28   45.00
   2  -2  -1 1109.19   41.10
   0   2   1 1121.59   40.70
  -2   0   1 1142.99   38.30
   2   0   1 1163.98   41.40
   0  -2   1 1123.79   45.80
  -2   0  -1 1192.28   40.10
  -2   0  -1 1159.28   40.10
   2   0  -1 1150.58   40.40
   0  -2   1 1117.59   40.20
  -2   0   1 1168.78   40.20
   2  -2  -1 1170.98   39.90
   0  -2  -1 1169.38   45.10
  -2   2  -1 1164.78   40.40
  -2   2  -1 1177.48   41.90
  -2   2  -1 1134.59   40.20
   2  -2  -1 1095.19   43.00
   2  -2  -1 1198.58   43.30
  -2   0  -1 1134.59   40.20
  -2   2  -1 1152.98   39.70
  -2   2   1 1139.59   41.50
  -2   2  -1 1142.79   38.40
   0  -2   1 1146.49   40.40
   2  -2  -1 1099.19   40.70
   0   2  -1 1127.29   38.30
   0  -2   1 1110.69   42.50
   0   2  -1 1164.18   40.30
   0   2  -1 1149.89   41.40
  -2   0   1 1116.69   39.60
   0   2   1 1176.08   44.80
  -2   0   1 1182.48   42.70
  -2   2   1 1138.79   39.80
   2   0   1 1082.09   40.10
   2  -2  -1 1136.79   40.40
   2   0   1 1079.09   44.40
   0  -2   1 1121.09   41.10
   0   2   1 1146.89   40.50
   2  -2   1 1130.29   40.30
   2  -2   1 1075.69   40.20
   2  -2   1 1148.79   38.50
   2  -2   1 1150.18   41.60
   2   0  -1 1181.78   43.00
   2   0  -1 1144.79   39.80
  -2   2   1 1152.98   41.20
  -2   2   1 1177.98   39.50
   2   0  -1 1099.99   40.40
   2   0  -1 1166.88   40.30
   2   0  -1 1155.18   39.10
   0  -2  -1 1174.48   41.30
   0   2  -1 1076.19   42.30
   0   2  -1 1106.59   45.10
  -2   2  -1 1129.69   42.10
  -2   0  -1 1164.98   41.50
  -2   0  -1 1068.59   40.50
  -2   0  -1 1151.88   44.50
   2   0   1 1149.89   40.10
   0   2  -1 1138.49   39.00
  -2   2  -1 1138.49   41.20
   0   2   1 1156.48   41.00
   0  -2  -1 1114.19   40.60
   0  -2  -1 1179.38   40.50
  -2   2   1 1123.49   40.20
   2  -2  -1 1109.89   41.20
   2  -2  -1 1161.18   39.90
   2   0  -1 1135.19   44.60
   2   0   1 1129.29   40.40
   0   2   1 1157.78   40.80
   0  -2  -1 1099.29   43.30
   0   2   1 1134.09   42.90
   2   0   1 1143.59   40.20
  -2   2   1 1165.78   40.10
   0   2  -1 1166.98   43.00
   0   2  -1 1146.19   40.90
   0  -2  -1 1137.39   40.80
   3  -1   1   47.90    3.90
   1   2   1   48.80    8.40
  -1   3  -1   48.30    5.80
   3  -1   1   64.89    9.70
  -2  -1  -1   56.79    5.10
   3  -1   1   57.39    7.10
   2   1  -1   58.49    4.70
   1   2   1   48.10    5.10
   2  -3   1   46.10    6.30
   3  -2  -1   53.69    6.60
  -2   3   1   52.79    6.50
   2   1  -1   52.19    5.60
  -1   3  -1   51.99    7.90
  -1  -2   1   41.70    3.70
  -1  -2   1   44.30    3.80
  -1  -2   1   47.80    8.70
   3  -1   1   43.20    5.40
  -3   2  -1   45.90    5.90
   1  -3  -1   60.49    9.30
   1  -3  -1   50.09    5.30
   2  -3   1   45.00    4.20
   3  -1   1   49.60    5.40
  -2  -1  -1   62.19    4.60
  -2  -1  -1   59.19    5.60
   3  -1   1   51.99    5.40
   3  -1   1   56.59    5.30
   2   1  -1   51.89    4.40
  -3   2  -1   51.79    5.10
  -1   3  -1   47.20    4.60
  -1   3  -1   37.80    4.30
   3  -2  -1   49.20    4.60
  -3   1   1   48.80    8.20
  -1  -2   1   55.79    7.30
  -1   3  -1   50.79    5.40
   1  -3  -1   49.80    5.20
   2   1  -1   58.39    7.60
  -1   3  -1   48.70    5.00
  -3   2  -1   49.20    5.60
   1  -3  -1   43.30    5.80
   1  -3  -1   51.69    5.80
   2  -3   1   47.00    4.80
   2  -3   1   44.10    5.20
  -2  -1  -1   49.50    6.50
   1  -3  -1   68.69   10.50
  -2   3   1   47.20    4.50
   3  -2  -1   48.00    6.80
  -3   1   1   53.59    4.00
   3  -2  -1   50.49    7.90
  -1   3  -1   46.30    3.60
  -2   3   1   43.50    5.60
   3  -2  -1   45.40    4.40
   1   2   1   57.29    6.70
  -3   1   1   37.40    6.20
  -3   1   1   43.20    4.90
  -3   1   1   56.19    6.00
  -2  -1  -1   51.69    8.80
  -2   3   1   41.00    5.80
  -1  -2   1   50.19    5.30
   3  -2  -1   51.29    5.30
  -3   2  -1   59.59    8.70
  -3   2  -1   50.49    5.50
   2  -3   1   45.50    8.80
  -3   1   1   49.90    6.50
  -1  -2   1   45.20    5.30
   1   2   1   44.80    5.40
   1   2   1   53.19    8.80
   1   2   1   41.70    5.90
  -1   3  -1   51.59    9.70
  -2   3   1   41.60    5.70
  -3   1   1   49.80    4.80
  -2   3   1   44.30    4.50
   2  -3   1   45.40    4.70
  -1  -2   1   50.69    9.90
   2   1  -1   61.59   10.10
  -1   3  -1   48.20    5.80
   1  -3  -1   48.70    6.10
   3  -2  -1   60.89    8.20
   2   1  -1   55.89    3.80
   2  -3   1   49.30    6.90
  -1   3  -1   41.10    6.60
   2   1  -1   60.99    4.60
   2  -3  -1   50.39    4.80
   1  -3   1   60.19    7.30
  -1  -2  -1   54.49    5.30
   1  -3   1   45.50    3.90
  -3   2   1   58.39    7.50
  -1  -2  -1   49.40    5.80
  -3   1  -1   54.59    5.70
  -2   3  -1   50.79    4.70
   1   2  -1   62.59    5.70
   1   2  -1   44.40    5.80
  -2  -1   1   51.89    5.00
   2  -3  -1   41.70    4.40
  -1  -2  -1   46.00    3.10
  -3   1  -1   51.29    5.50
  -3   1  -1   50.89    5.80
   2  -3  -1   61.39    8.80
  -1   3   1   64.89    8.80
  -1   3   1   45.80    4.80
  -2  -1   1   45.50    6.70
   2   1   1   52.99    4.90
   2   1   1   47.20    4.30
  -2  -1   1   55.69    6.60
   2   1   1   52.49    5.20
   1   2  -1   62.99   10.90
   1   2  -1   50.89    3.00
  -2  -1   1   55.19    4.40
   2   1   1   64.19    9.80
  -3   2   1   49.99    6.90
   1  -3   1   42.80   10.10
   2   1   1   53.39    8.00
   1   2  -1   47.60    4.50
  -1   3   1   53.79    5.90
  -2   3  -1   46.10    4.60
  -2   3  -1   43.90    4.70
   1  -3   1   44.40    3.60
   3  -1  -1   49.80    4.90
   3  -2   1   47.50    5.00
   2   1   1   51.59    5.50
  -2   3  -1   44.10    6.20
  -1  -2  -1   40.00    7.80
   1  -3   1   54.99    5.70
   3  -2   1   43.10    5.20
  -2   3  -1   46.90    6.90
  -1   3   1   47.00    6.10
   2  -3  -1   58.89    7.10
   2  -3  -1   44.50    5.50
  -2   3  -1   52.19    3.90
  -1   3   1   40.80    6.80
   2  -3  -1   63.49    8.90
  -1   3   1   48.30    7.00
  -3   2   1   48.80    6.80
  -3   2   1   51.79    4.80
  -2  -1   1   51.49    4.70
  -3   2   1   46.70    5.20
  -3   1  -1   53.89    5.40
   1   2  -1   43.50    4.70
  -1   3   1   45.30    5.20
  -1  -2  -1   48.70    5.70
  -1  -2  -1   49.20    8.30
   3  -1  -1   71.39    9.50
  -3   1  -1   54.79    8.00
   1  -3   1   40.10    6.70
  -2   3  -1   46.80    4.10
   3  -2   1   49.30    6.20
  -3   1  -1   51.19    4.70
   3  -1  -1   50.99    6.40
   3  -1  -1   43.80    6.00
   1   2  -1   45.90    6.60
   3  -1  -1   64.89    5.50
   2  -3  -1   45.60    6.10
  -2  -1   1   50.49    4.90
   3  -2   1   46.80    6.10
   1   2  -1   43.40    4.80
  -3   2   1   49.70    5.80
  -1  -2  -1   43.70    3.50
  -2  -1   1   51.99    9.50
   3  -2   1   41.50    6.80
   3  -2   1   45.40    3.30
  -3   3   1 6725.83  237.28
   3  -3  -1 7218.78  234.18
  -3   0   1 7317.77  238.68
   3  -3   1 7142.79  236.08
  -3   3  -1 6581.64  239.78
   3  -3  -1 7088.59  233.38
  -3   3   1 7023.90  233.38
  -3   0  -1 7051.19  234.08
  -3   3   1 7107.49  233.38
   0  -3   1 6225.48  245.38
   3  -3  -1 7565.84  238.98
  -3   0   1 7164.28  233.28
  -3   0   1 7219.18  234.48
   3   0   1 7284.37  241.48
   3  -3  -1 6707.93  235.88
   3  -3   1 6926.01  231.88
   0   3  -1 7109.69  233.18
  -3   0  -1 7297.47  240.88
   3  -3   1 6630.84  234.18
   0   3  -1 6769.52  239.98
   0  -3   1 7079.89  234.48
  -3   3  -1 7178.28  235.38
  -3   3   1 7052.89  232.98
   3   0   1 6911.11  235.68
   3   0  -1 7356.56  234.98
   3   0  -1 6925.71  232.88
   0   3   1 7078.49  234.68
  -3   0  -1 6711.33  237.38
   3   0  -1 6823.52  233.98
  -3   0  -1 6889.01  233.88
  -3   0   1 7089.09  232.68
   0   3   1 7074.49  239.08
   0  -3   1 7019.00  237.78
   3  -3  -1 7053.09  235.68
   0  -3  -1 7076.19  234.38
  -3   0   1 6876.81  234.78
   3   0  -1 7360.76  239.48
   0   3   1 7162.58  235.38
   0   3  -1 6790.22  241.28
   0   3  -1 7056.19  236.18
   0   3  -1 7051.89  232.78
   3  -3   1 7233.18  234.78
   0   3   1 7115.99  235.08
   0  -3  -1 6981.20  239.88
  -3   3  -1 7077.69  233.58
  -3   3  -1 7214.18  234.68
  -3   3  -1 7109.49  236.48
   3  -3  -1 6542.05  234.88
   0  -3  -1 6946.21  234.68
   3   0   1 6964.60  233.68
  -3   3   1 7075.39  235.78
  -3   3  -1 6972.50  231.78
   0   3   1 6861.31  234.88
  -3   3  -1 7133.89  234.48
   0   3  -1 7204.28  238.58
   0  -3   1 6997.00  236.68
   0  -3  -1 7299.17  241.38
   3   0   1 6793.42  234.38
   0  -3   1 6822.02  231.28
   3   0   1 7082.79  233.18
   0  -3   1 6777.62  231.38
   0   3  -1 6916.01  233.98
   3  -3   1 6880.51  242.08
   3  -3   1 6781.62  233.28
   3   0  -1 7020.40  233.78
  -3   0  -1 6948.31  233.68
   0  -3  -1 7260.37  234.68
   4  -2   1   -9.30    5.30
  -4   2   1    1.10    2.60
  -2  -2   1   -2.90    3.60
   2   2   1   -3.20   10.50
  -2   4  -1    3.90    6.20
  -4   2  -1   -0.40    3.70
  -4   2  -1   -5.50    3.30
  -2   4   1   11.40    4.50
   2  -4  -1    8.70    7.60
   2  -4   1   -6.20    5.10
  -4   2  -1   -7.20    3.60
  -2   4  -1    2.70    8.30
  -4   2  -1    2.10    3.50
  -4   2   1    2.40    4.10
  -4   2  -1   -2.50    4.80
  -2   4   1    3.60    5.70
   2   2   1   -0.80    3.60
  -4   2   1   -2.50    3.10
   2   2  -1   -5.30    4.70
   4  -2  -1    1.00    5.10
   4  -2  -1    0.00    4.70
  -2   4  -1    0.80    3.00
   2  -4  -1    5.00    3.90
  -2  -2  -1    0.60    2.20
   2   2  -1   -2.90    2.90
  -2  -2   1    4.50    2.90
   2   2  -1    0.40    3.10
   2  -4   1    2.60    3.60
   2   2  -1    2.70    3.90
   2   2   1    1.60    8.30
  -2  -2   1   -7.00    6.90
   4  -2  -1    2.20    2.70
  -4   2  -1    8.20    4.10
  -2   4  -1    1.40    2.60
  -2  -2  -1   -2.40    3.40
  -2  -2  -1   -0.10    4.20
   2  -4  -1   -1.60    5.20
   4  -2   1    1.30    2.30
  -2   4  -1    2.00    2.80
  -2  -2  -1    3.40    7.70
  -2  -2  -1   -3.40    4.00
   2  -4   1   -2.50    7.80
   2  -4   1    0.00    2.70
  -2   4  -1    3.70    3.30
   4  -2   1    0.10    3.30
  -4   2   1   -1.40    6.00
   4  -2   1   -9.30    6.10
   2  -4   1   -1.10    3.90
   2  -4   1    2.80    5.00
  -2   4   1    4.60    4.00
  -4   2   1    3.20    6.10
   4  -2  -1    4.20    3.10
   2  -4  -1    1.90    6.30
   2  -4  -1   -2.50    4.10
   2   2   1    4.70    2.30
  -2   4   1   -2.70    3.40
   4  -2   1    0.80    4.30
  -4   2   1   -1.90    3.70
   2   2   1    4.50    4.40
  -4   2   1   -4.20    3.30
  -2  -2   1   -1.00    4.70
   2   2  -1    7.60   10.60
   2   2  -1    0.40    2.40
   4  -2  -1    1.40    3.40
  -2  -2   1    0.90    2.90
   4  -2  -1   -3.90    5.30
  -2  -2   1   -5.50    3.50
   2  -4   1    1.10    2.70
   2   2   1   -2.40    2.70
  -2   4  -1    1.50    2.60
  -2   4   1    0.90    5.70
   4  -2   1    2.90    4.20
   2  -4  -1   -2.90    3.90
  -2   4   1   -0.10    3.30
  -3   4   1  540.95   21.70
   1   3   1  555.44   29.20
  -3  -1  -1  536.25   23.80
   1   3   1  524.45   23.40
  -4   1   1  545.75   19.30
  -4   3  -1  533.95   24.40
  -4   1   1  486.45   28.40
   4  -1   1  566.54   21.30
  -1  -3   1  558.64   23.10
   1  -4  -1  550.64   22.80
   1  -4  -1  521.75   29.20
   3  -4   1  585.04   29.10
   3  -4   1  554.64   21.40
  -3  -1  -1  539.95   22.10
  -1   4  -1  518.95   22.40
  -1   4  -1  556.64   30.20
  -1  -3   1  514.05   20.10
  -1   4  -1  543.55   21.60
  -1   4  -1  537.05   21.70
   3   1  -1  541.85   21.20
   1  -4  -1  506.15   20.70
  -4   1   1  546.25   23.50
  -1   4  -1  511.55   19.50
  -4   1   1  499.45   26.80
   1   3   1  499.25   28.90
   1   3   1  531.75   24.20
   1  -4  -1  621.84   30.70
  -4   1   1  548.65   22.20
  -4   3  -1  552.44   20.10
  -4   1   1  550.44   20.80
   4  -3  -1  537.05   22.70
  -3   4   1  518.85   22.90
  -1   4  -1  507.45   27.10
  -1   4  -1  528.75   22.60
  -4   3  -1  511.25   22.00
   4  -1   1  529.25   29.40
   4  -1   1  544.05   22.70
   4  -1   1  506.95   24.40
   4  -3  -1  467.85   23.70
   4  -3  -1  530.85   21.40
   4  -3  -1  538.85   28.10
   3  -4   1  494.65   22.10
  -1  -3   1  566.34   29.00
  -3  -1  -1  559.44   21.70
  -4   3  -1  540.55   23.30
   1   3   1  544.35   23.10
   3   1  -1  541.45   27.30
   3  -4   1  577.24   25.80
   3   1  -1  551.74   21.90
   3  -4   1  537.05   21.40
   4  -1   1  569.24   21.60
   3   1  -1  544.45   23.20
   3   1  -1  583.64   31.20
  -1  -3   1  524.05   21.00
  -3  -1  -1  529.45   22.60
  -3   4   1  530.85   23.60
  -1   4  -1  519.45   22.60
   1   3   1  566.34   23.60
  -3   4   1  521.05   23.20
  -4   3  -1  537.85   23.50
   4  -3  -1  564.14   22.30
   4  -3  -1  535.05   24.70
   1  -4  -1  525.35   22.90
  -1   4  -1  531.95   24.20
  -4   3  -1  552.74   26.70
   4  -1   1  540.15   22.70
  -1  -3   1  525.25   30.70
  -3   4   1  523.55   23.70
  -1  -3   1  545.05   26.40
  -3   4   1  541.85   21.80
   1  -4  -1  502.15   23.40
   4  -1   1  527.75   22.80
   1  -4  -1  522.55   23.70
  -3  -1  -1  546.75   29.40
   3  -4   1  497.35   22.50
  -4   3   1  512.15   22.40
  -3  -1   1  555.34   21.30
   3   1   1  552.54   22.50
   4  -3   1  517.55   22.00
  -1  -3  -1  518.75   22.70
  -1   4   1  512.65   22.80
   1   3  -1  533.05   25.60
  -1   4   1  497.05   27.30
  -1  -3  -1  536.45   23.00
  -3  -1   1  536.55   22.20
  -1  -3  -1  588.34   30.40
  -1   4   1  520.25   26.40
   3  -4  -1  517.55   22.60
  -1   4   1  533.05   22.80
  -4   1  -1  533.15   21.40
   1   3  -1  540.45   21.70
  -3   4  -1  516.85   21.80
  -3   4  -1  496.95   18.80
   1  -4   1  528.75   25.90
  -3  -1   1  536.25   22.40
   4  -3   1  488.55   22.80
   1   3  -1  532.15   31.00
   1   3  -1  557.64   22.90
  -4   1  -1  534.15   28.50
   3  -4  -1  484.85   19.80
   3  -4  -1  625.74   28.30
   1   3  -1  575.34   28.50
   3  -4  -1  511.75   21.70
   3  -4  -1  528.25   24.30
   3   1   1  582.74   23.20
  -4   1  -1  545.55   23.90
   4  -1  -1  544.45   22.50
   4  -1  -1  557.54   28.50
  -3  -1   1  541.25   26.80
  -1   4   1  536.95   22.70
  -3  -1   1  533.75   24.50
  -4   1  -1  531.85   23.00
  -4   1  -1  530.05   21.90
   4  -1  -1  549.95   21.50
   4  -3   1  541.95   24.30
  -1   4   1  532.85   23.50
  -4   1  -1  522.65   22.60
  -3   4  -1  569.14   25.40
   4  -1  -1  548.55   24.10
   3  -4  -1  548.25   24.70
  -3  -1   1  470.05   28.90
  -4   3   1  564.44   21.80
  -1  -3  -1  538.25   19.30
  -4   3   1  542.45   24.50
   3   1   1  537.05   21.20
   3   1   1  553.84   21.50
  -4   3   1  553.14   27.00
  -3   4  -1  512.45   25.50
   1  -4   1  532.75   19.80
   1  -4   1  523.85   31.50
  -3   4  -1  564.34   20.40
   4  -1  -1  521.65   21.90
   4  -1  -1  507.95   23.20
   4  -3   1  553.84   20.00
   3  -4  -1  511.45   27.00
  -4   3   1  548.15   23.90
   3   1   1  538.45   23.10
   3  -4  -1  490.25   22.80
   4  -3   1  522.45   23.90
   1  -4   1  477.15   23.40
   4  -3   1  554.14   28.10
   1   3  -1  569.24   21.40
  -1   4   1  520.25   27.20
  -3  -1   1  548.55   21.50
   3   1   1  531.35   29.50
  -4   3   1  546.75   23.90
   4   0   1    4.10    4.10
   0   4   1   -9.00    5.50
   4  -4   1   -0.20    2.50
   0   4   1    1.50    7.10
  -4   4  -1    1.90    6.60
  -4   4  -1   -2.10    5.30
   4   0   1    7.00    3.90
   4   0  -1    6.00    6.70
  -4   0   1    0.20    4.10
   4  -4   1    2.40    5.00
   0   4   1   -1.50    4.30
   4   0   1    4.70    8.30
   4  -4   1   11.60    6.20
   0   4   1    3.30    3.90
  -4   0  -1    5.10    5.30
   0  -4   1   -0.30    7.30
   0  -4   1   -1.40    5.00
   4  -4  -1   -0.40    5.10
  -4   0  -1    0.90    8.00
   0   4  -1   29.60   17.50
  -4   4   1    2.70    3.70
   4  -4  -1    9.50    8.00
   0  -4  -1    0.60    4.40
   4  -4   1    2.30    4.10
  -4   0   1    6.50    3.30
  -4   0   1   -7.10    8.90
  -4   0   1   -3.60    4.10
   0   4  -1   -1.20    5.70
   4   0  -1    8.80    4.70
   0   4  -1   -2.50    3.90
   0   4  -1    1.70    3.80
   4   0   1    3.30    3.00
   0   4  -1   -6.00    6.00
   0  -4  -1    6.90    6.10
   0  -4   1   -4.30    6.30
   4  -4   1    1.70    6.90
   4  -4  -1   -0.50    6.50
   4   0   1    0.10    6.90
  -4   4  -1    1.70    2.50
  -4   4   1    0.40    4.50
  -4   0   1    5.90    7.60
   4  -4  -1   -0.30    2.90
  -4   0   1   -3.00    4.60
  -4   0  -1    1.10    3.80
   0   4  -1    1.20    4.20
   0   4  -1   -0.70   12.10
  -4   4  -1   -6.20    5.70
  -4   4  -1    5.20    4.40
  -4   4  -1   -3.50    4.20
   0  -4  -1    2.80    5.40
   0  -4  -1    5.50    9.90
   0  -4  -1    1.30    3.00
   4   0  -1    3.60    3.40
  -4   4   1    0.20    5.10
   4   0  -1   -7.00    5.90
   0   4   1    1.90    6.00
   0  -4   1    6.90   10.70
   4  -4  -1    8.40    6.80
  -4   0  -1    2.40    4.60
   4  -4   1   -6.10    5.30
   4  -4  -1    1.80    4.30
   4  -4  -1    0.30    7.10
   0  -4  -1    6.00    7.90
  -4   4   1   -0.50    4.40
  -4   4  -1    2.50    3.80
   0   4  -1   -0.40    3.70
   4   0   1    4.30    3.60
  -4   0  -1    3.00    4.50
   0  -4   1    1.60    2.80
   4   0  -1    2.40    3.80
   0   4   1   -2.30    9.90
  -4   4   1    9.10    4.90
   4   0  -1   -4.10    3.20
  -4   4   1    3.20    2.90
  -5   2   1    0.70    3.40
  -3   5   1    1.10    5.10
  -2  -3   1    2.80   10.40
   5  -3  -1   -0.60    3.30
   3  -5   1   -3.50    7.20
  -3   5   1    1.10    4.80
  -5   2   1    1.50    3.20
   5  -3  -1    5.30    4.60
  -3   5   1    7.60    7.30
   3  -5   1   -7.20   10.20
   3   2  -1    6.40    7.40
   2  -5  -1    8.10    7.20
   2  -5  -1    3.60    4.50
  -2   5  -1    0.60    3.40
   3  -5   1    1.90    5.00
  -2  -3   1   -8.40    9.00
  -3  -2  -1   10.80    5.90
   2   3   1    3.80    4.00
   5  -2   1    4.40    4.60
   3  -5   1   -4.80    4.40
   5  -3  -1   -1.90    4.40
   3  -5   1   -0.70    4.30
   2   3   1   14.70   13.20
  -3   5   1   -4.70    4.40
   2   3   1    0.00    8.80
  -5   3  -1   10.00    5.10
  -3   5   1   -2.70    3.30
  -2  -3   1    4.00    3.90
  -5   2   1   -0.80    8.50
  -2  -3   1   -1.50    3.90
   3  -5   1    3.20    5.50
   3  -5   1   49.00   13.40
  -2  -3   1    5.20    4.30
  -5   2   1    5.20    8.00
  -5   3  -1    5.20    7.30
   2  -5  -1  -12.30   10.90
  -5   2   1   -0.60    4.90
  -5   2   1    8.70    5.50
  -3  -2  -1    2.30    3.70
  -2   5  -1    7.20    4.10
  -5   3  -1    0.30    6.00
  -3  -2  -1   -5.60    5.60
  -2  -3   1    2.10    5.70
  -2   5  -1    5.20    4.40
   3   2  -1    3.50    2.80
  -3  -2  -1   -3.50    9.20
   3   2  -1    3.20    3.70
   2  -5  -1   -7.40    4.60
  -2   5  -1    0.00    4.90
   5  -3  -1  -18.10    7.80
  -5   3  -1    2.00    4.60
   2  -5  -1   -5.00    4.60
   3   2  -1    3.70    6.00
   2   3   1    1.30    4.30
   3   2  -1    6.10    4.10
   5  -2   1    1.50    9.20
   2  -5  -1    2.90   12.10
   3  -5   1   -3.80    6.10
   2  -5   1    3.80    3.70
   3   2   1   -2.80    3.00
  -2  -3  -1    9.80    5.90
  -2   5   1    3.50    8.20
  -2   5   1   -4.20    4.40
  -5   2  -1   -4.30    5.40
  -3  -2   1   -0.60    5.70
   3  -5  -1   12.00    8.20
  -5   3   1    8.40    5.10
  -5   3   1    9.50    5.20
  -3  -2   1   -2.20    3.70
   5  -3   1   -3.70    4.10
  -3  -2   1    1.80   11.50
  -5   3   1    4.50    4.00
   2  -5   1   14.80    8.10
  -5   3   1    6.80    8.40
  -3   5  -1    4.30    3.60
   5  -3   1    3.30    3.00
  -3  -2   1   -0.60    4.50
   3  -5  -1   11.70    7.20
   3  -5  -1  -14.30    8.50
   3   2   1   -0.70   11.80
  -5   2  -1    6.70    8.80
   5  -2  -1   -1.60    3.90
   3  -5  -1    8.40    5.60
  -2   5   1   -7.00    8.70
   3   2   1    2.30    4.40
   2  -5   1   10.50    4.60
   2  -5   1    4.80    9.90
  -2  -3  -1    5.30    5.50
   5  -2  -1    4.40    3.80
  -3   5  -1   -0.60    3.90
   3   2   1    4.70    8.80
  -3   5  -1   -1.10    4.90
   2  -5   1   11.20    4.10
  -3  -2   1   10.80    4.50
  -2  -3  -1   -6.90   10.20
  -3   5  -1    5.30    3.90
  -2  -3  -1    0.40    2.60
  -5   2  -1    6.20    5.20
   5  -3   1    7.80    9.70
  -3   5  -1    1.50    4.20
   2   3  -1    0.00    4.70
   5  -3   1    9.80    5.50
   2   3  -1    4.00    7.30
  -5   3   1   -6.60    5.40
   2   3  -1   -0.60    4.80
   2  -5   1   -1.50    6.20
   2  -5   1    9.00   12.60
   3  -5  -1  -14.70    9.20
   5  -2  -1   -3.90    8.80
   3  -5  -1    9.60    5.30
   2   3  -1   -2.50    4.00
  -5   2  -1    5.70    5.30
   3  -5  -1    4.80    4.80
   2   3  -1   -2.00    4.30
   3   2   1    1.30    3.60
   2   3  -1    2.70    1.60
  -2   5   1    1.80    3.60
   2  -5   1    0.50    3.40
  -1  -4   1  790.52   29.50
  -5   4  -1  760.92   35.20
  -5   4  -1  812.42   33.90
   5  -4  -1  808.52   33.00
  -1  -4   1  830.42   44.90
   4  -5   1  845.42   31.40
  -5   4  -1  811.42   37.80
  -4   5   1  847.62   31.80
   5  -4  -1  810.32   31.10
   1  -5  -1  772.72   33.90
   5  -1   1  825.92   31.30
  -1   5  -1  779.02   28.20
  -5   1   1  843.42   42.20
   4   1  -1  798.42   32.40
   5  -1   1  819.02   33.00
   5  -4  -1  800.22   33.10
   4  -5   1  756.72   41.50
   4   1  -1  813.52   39.90
  -1  -4   1  771.72   39.50
  -1   5  -1  828.82   32.30
  -4  -1  -1  836.02   32.10
   4   1  -1  859.01   31.80
  -1   5  -1  796.12   32.10
  -5   1   1  814.82   33.90
  -1   5  -1  811.62   32.90
   1   4   1  668.33   40.90
  -5   4  -1  828.42   34.10
  -4   5   1  793.82   33.90
  -5   1   1  840.52   30.80
   4  -5   1  714.23   32.30
   5  -1   1  841.22   33.30
  -1   5  -1  805.32   35.60
   1  -5  -1  808.12   32.40
   1   4   1  779.12   40.30
   4  -5   1  780.32   35.90
   1   4   1  847.72   34.00
  -4  -1  -1  807.32   41.90
  -1  -4   1  759.22   37.80
   5  -1   1  869.71   43.50
  -4  -1  -1  845.02   34.70
  -4   5   1  819.82   34.20
  -1  -4   1  768.32   29.60
   4  -5   1  779.22   31.30
   1  -5  -1  796.22   42.70
   1   4   1  829.62   33.80
   4  -5   1  819.42   41.10
   1  -5  -1  826.22   43.50
   1  -5  -1  740.23   29.20
  -4   5   1  795.12   33.60
  -5   1   1  818.32   39.70
   4  -5   1  732.23   33.00
  -5   4  -1  808.32   29.70
   5  -4  -1  796.22   40.60
  -5   1   1  820.72   34.70
  -4   5   1  752.22   31.40
  -1   5  -1  765.62   35.50
  -1   5  -1  779.52   31.90
   4   1  -1  796.32   30.90
  -5   1  -1  848.62   41.10
  -4   5  -1  825.72   30.00
  -5   4   1  814.12   31.70
   5  -4   1  799.12   29.50
  -4   5  -1  832.12   33.30
   1   4  -1  775.72   31.60
   5  -4   1  755.22   34.60
  -4  -1   1  813.12   32.60
   1  -5   1  737.93   29.80
   4   1   1  822.82   32.60
   4  -5  -1  825.82   31.70
   5  -4   1  822.12   40.40
  -4  -1   1  836.52   44.40
   5  -1  -1  807.92   32.80
   5  -1  -1  802.52   32.20
   4  -5  -1  697.03   33.30
  -5   4   1  890.01   39.20
  -5   4   1  736.03   32.60
   1  -5   1  771.02   44.10
   1  -5   1  745.63   37.80
  -4  -1   1  803.82   31.30
   4  -5  -1  819.02   33.20
  -5   1  -1  800.82   30.00
   1   4  -1  769.42   36.80
   1  -5   1  797.62   27.90
  -1   5   1  828.72   33.50
   5  -1  -1  736.63   43.00
  -1   5   1  706.03   38.30
  -1   5   1  795.32   33.50
   5  -1  -1  842.92   31.60
   1  -5   1  789.52   35.00
   1   4  -1  853.71   33.30
  -1  -4  -1  805.02   41.10
  -1  -4  -1  781.92   27.50
  -5   4   1  769.02   34.10
  -1  -4  -1  735.73   32.80
  -5   1  -1  831.22   34.90
  -4  -1   1  730.83   43.50
  -4  -1   1  844.32   33.00
   4  -5  -1  784.82   39.30
  -4  -1   1  804.32   31.30
  -5   4   1  832.52   35.50
   1   4  -1  842.52   32.30
   4   1   1  821.92   33.50
   5  -4   1  797.62   32.10
   4   1   1  788.52   31.30
   4   1   1  815.12   30.10
  -5   1  -1  817.32   33.70
   4  -5  -1  794.52   39.60
   4  -5  -1  798.22   35.00
  -4   5  -1  813.52   32.60
  -1  -4  -1  840.42   43.10
  -5   0   1  101.39    9.60
   0   5   1   97.49   16.10
   5   0  -1  102.39    9.00
   5  -5   1   79.39   13.90
   0   5  -1   86.99    9.50
  -5   0   1  112.49   11.70
   5   0   1   90.09   10.30
  -5   5  -1   80.09    8.60
   5  -5  -1   98.59    8.60
   5   0   1   88.09    6.90
  -5   5   1   87.19   11.20
   5   0  -1   98.49   10.10
  -5   5  -1   92.79    7.80
   0  -5  -1   93.29   17.90
  -5   0  -1  101.69   10.80
  -5   0   1  118.39   11.20
   0  -5  -1   82.99   18.70
   0  -5  -1  103.29    5.10
   0  -5  -1   93.49    5.40
  -5   0  -1  134.89   24.10
   0  -5  -1   72.79   10.80
   5   0  -1   90.49   11.70
  -5   5  -1  108.59   13.80
   0   5  -1   95.69   13.10
  -5   0   1   94.99   19.90
   5  -5   1   86.89   16.70
   0  -5   1  106.89   15.10
   0   5  -1   98.19    9.30
   5  -5  -1   89.29   15.50
   5  -5  -1  128.79   18.50
  -5   5  -1  110.79   11.70
   5   0   1   73.59   15.20
   0  -5   1   87.29    7.40
  -5   5   1   84.79   11.20
   0  -5  -1  102.39   10.80
  -5   5  -1   93.99   10.90
  -5   5   1   93.29    7.10
   5   0  -1   76.99   13.90
   5   0  -1  108.09   10.70
   5  -5  -1   96.69   11.90
   5  -5   1  104.39   13.10
   5   0   1   98.69   11.30
   5  -5  -1   83.79   11.30
  -5   0   1  110.79   16.10
   5  -5   1   88.69   10.10
   0   5  -1   84.49   10.00
   0   5   1  109.19   11.30
   0   5   1  107.49   11.70
   0  -5   1   92.19   20.20
   0   5  -1   79.69   11.00
   5  -5   1   85.99    9.40
  -5   5   1   91.09   11.80
  -5   0  -1   85.29   12.20
   0  -5   1   94.89   14.60
  -3  -3   1   -1.90    5.90
  -3   6   1   -5.20    5.10
   6  -3   1   14.50    6.50
   3  -6   1   -5.80    6.80
  -6   3  -1    3.50    6.60
  -3  -3  -1   -1.70    4.00
   3   3   1    2.10    6.40
   6  -3   1    1.20   11.30
  -3   6  -1   -1.30    5.10
   3  -6   1    4.80   10.00
  -6   3  -1    3.40    7.00
   3   3  -1    3.90    5.20
   3  -6  -1   -8.70   14.20
   3  -6  -1    4.10    6.60
   3  -6  -1   -4.10    7.10
   3   3  -1   -6.10    8.90
   3  -6   1  -11.40   10.30
   3   3   1   -7.10   11.40
  -3  -3  -1    2.00    4.20
  -6   3  -1   16.50    7.90
   6  -3  -1   -3.10    4.20
  -3  -3   1    3.80    5.50
  -3   6  -1    0.20    4.80
   3  -6   1   10.30    6.00
  -3   6   1   -1.50    6.60
  -3  -3   1    4.00   10.60
   6  -3   1   -2.20    7.30
   3   3  -1    7.10    5.80
  -6   3   1   -2.30    6.60
  -3  -3  -1   19.40   13.80
  -3  -3  -1    2.40    6.70
   3  -6   1   10.60    5.40
   3   3  -1    3.50    2.80
  -3   6  -1    4.70    4.90
   6  -3  -1    0.60    6.20
   3  -6   1   -0.70    7.50
   3  -6  -1   -3.10   10.80
   3  -6  -1    2.80    6.20
   3  -6   1  -20.10   14.50
  -6   3   1   -2.70   13.90
  -6   3   1    5.70    6.90
  -6   3   1   -3.50    9.10
   3   3  -1   -6.30    4.80
   6  -3   1    1.90    3.70
  -3  -3   1    8.20   12.90
  -6   3   1   -6.50    5.30
   6  -3  -1   -9.90    9.40
  -3  -3   1    3.40    6.00
   6  -3  -1   -3.90    5.20
  -3   6  -1    7.40    5.30
  -6   3   1   -0.50    5.50
   3   3   1    9.30    5.30
   6  -4  -1   21.60    7.60
   6  -4  -1   11.00    5.10
   6  -2   1   17.40   13.60
   2  -6  -1   29.40   14.50
   2  -6  -1    6.30    8.10
  -2   6  -1   24.90    6.20
   2  -6  -1   14.30    7.90
  -4  -2  -1   20.20    8.00
  -6   2   1    5.40    7.50
  -4   6   1   11.50    7.40
  -6   4  -1   11.80    9.80
  -4   6   1    6.70    4.90
   2  -6  -1   16.90    5.60
   6  -2   1   15.00    4.80
  -6   2   1    3.40    9.30
   4  -6   1    9.40    9.50
   6  -4  -1   19.90   20.00
   4   2  -1   16.10    6.60
   4   2  -1   16.60    9.70
   2  -6  -1   12.30    6.60
  -6   2   1   14.10    6.30
   4  -6   1    6.80   10.70
  -2  -4   1   13.60    5.40
   4  -6   1   22.90    8.60
  -4   6   1   25.80    7.30
   4   2  -1   13.30    5.40
   4  -6   1   11.60    9.20
  -2  -4   1   26.10    4.80
  -2   6  -1   18.70    7.80
   4  -6   1   15.10    6.80
   4  -6   1   19.20   15.70
  -6   2   1   25.40    8.10
  -4  -2  -1   14.70   13.60
  -4  -2  -1   14.00    5.50
   4   2  -1   14.00    4.70
  -2   6  -1   19.70    4.80
  -2  -4   1   15.90   10.90
  -2  -4   1   23.40    5.70
  -6   2   1   22.40    4.40
  -6   4  -1   24.10    8.10
   2   4   1    9.20    6.70
  -6   4  -1   18.60   11.00
   4  -6   1   12.50    8.60
  -6   4  -1    3.70    9.60
  -6   2   1   17.10   12.90
   2   4   1   15.10   11.80
   2   4   1   13.10    6.80
  -2  -4   1   10.10   13.70
  -2   6  -1   15.90    5.80
   2  -6  -1   -9.20   15.40
   6  -2   1   22.60    7.20
   6  -4  -1   21.60    7.20
  -6   4  -1   15.60    8.00
   4  -6   1   23.80    6.20
  -4  -2   1   18.30    6.70
  -4   6  -1   19.30    6.10
  -6   4   1   13.40    9.20
  -4  -2   1   15.60    7.90
   4  -6  -1   20.00    7.40
  -2   6   1   32.80    8.00
  -4   6  -1   14.60    5.30
  -4   6  -1   13.80    6.20
   6  -4   1   14.80    8.20
   4  -6  -1    0.30    6.00
   2   4  -1   17.80    6.00
  -6   2  -1    8.90   10.20
  -4  -2   1   21.20   15.50
  -6   2  -1   16.50    7.00
  -6   4   1   20.10   10.90
   4  -6  -1   13.90   15.60
   2  -6   1    7.90    5.90
   2   4  -1   20.30   11.20
  -4  -2   1    5.70    5.90
   2  -6   1   16.70    4.90
   2   4  -1   19.90    6.70
  -6   2  -1    8.80    7.70
   6  -2  -1   24.70    7.40
   6  -2  -1   23.90    6.10
  -2  -4  -1   17.20    3.10
  -4  -2   1   23.20    6.30
   2  -6   1   -8.20   16.80
  -2  -4  -1   12.30    7.50
   6  -4   1   19.10    4.30
  -6   4   1   15.80    7.90
  -2   6   1    9.40   10.20
   4   2   1   23.30    6.60
  -6   2  -1   15.10    5.80
  -2   6   1   15.30    5.90
   4   2   1    9.10    6.50
  -4  -2   1    2.20    9.60
   2   4  -1   23.80    8.40
   6  -4   1   47.00   22.40
   6  -4   1   24.60    7.40
   4   2   1   11.30    5.00
   2  -6   1   24.60   12.60
   4  -6  -1   15.50    9.70
  -4   6  -1   19.90    6.90
   4   2   1   24.60   14.10
   4  -6  -1   -0.90    9.70
   4   2   1   22.80    5.50
   2  -6   1   22.80    6.60
   2  -6   1    7.60    4.50
  -2  -4  -1   12.00   14.20
   6  -2  -1   22.10   12.60
  -6   4   1   21.40    8.00
  -1  -5   1  409.36   17.60
  -6   1   1  395.26   30.70
   5  -6   1  391.96   19.70
  -1  -5   1  489.85   37.70
  -6   5  -1  457.75   24.10
  -5   6   1  441.56   24.10
  -1  -5   1  420.46   30.50
  -6   5  -1  382.66   22.60
  -5  -1  -1  444.76   21.40
  -6   5  -1  386.66   18.40
  -6   1   1  428.36   23.50
   1   5   1  397.16   23.50
   1   5   1  409.06   31.60
  -6   1   1  436.56   24.60
   5  -6   1  435.26   35.50
   1   5   1  405.76   22.50
   5  -6   1  449.36   27.90
   5   1  -1  429.56   20.80
   5   1  -1  403.96   20.30
   1  -6  -1  392.66   26.00
  -6   1   1  407.36   33.60
  -5   6   1  419.66   23.80
   6  -5  -1  428.26   19.90
   6  -1   1  332.87   49.10
  -1   6  -1  454.35   21.70
   5   1  -1  440.16   22.60
   6  -1   1  404.56   22.10
  -6   5  -1  434.26   28.10
   5  -6   1  372.56   29.80
  -5  -1  -1  443.46   24.20
   6  -1   1  427.56   20.30
  -1  -5   1  396.66   28.90
   1  -6  -1  387.76   33.60
   5   1  -1  442.76   32.00
   1  -6  -1  430.66   21.50
  -1   6  -1  403.66   21.00
  -5   6   1  435.06   26.50
   5  -6   1  414.66   20.80
   6  -5  -1  436.36   23.10
  -5  -1  -1  423.66   33.30
   1  -6  -1  386.06   37.30
   1  -6  -1  415.36   16.60
  -6   5  -1  439.36   24.10
  -5   6   1  418.96   20.70
   6  -5  -1  418.36   33.10
  -1   6  -1  434.96   22.80
   5  -6   1  397.06   28.00
   6  -5  -1  439.86   23.10
   5   1   1  451.35   34.00
   5  -6  -1  457.45   32.50
  -1  -5  -1  477.05   35.50
   1  -6   1  403.66   27.20
  -5  -1   1  422.56   21.80
  -1   6   1  403.06   29.70
  -5  -1   1  431.06   29.80
  -1  -5  -1  467.45   36.80
   5   1   1  431.76   21.80
   6  -1  -1  466.75   33.20
   1  -6   1  420.56   40.40
   6  -1  -1  431.76   20.90
  -5  -1   1  422.96   36.30
   6  -5   1  414.66   25.60
   6  -5   1  426.26   21.80
  -5  -1   1  414.86   22.20
   5  -6  -1  443.36   23.30
  -6   5   1  430.76   25.40
  -5   6  -1  417.46   22.30
  -6   1  -1  480.95   24.20
   1  -6   1  395.96   17.70
  -6   1  -1  455.25   33.30
  -6   1  -1  437.76   24.80
   1   5  -1  405.86   22.30
   5  -6  -1  451.95   34.00
   5  -6  -1  451.65   25.90
   5   1   1  444.46   23.20
   6  -5   1  437.76   18.50
   6  -1  -1  409.86   22.50
  -1   6   1  434.16   23.70
  -1   6   1  407.96   22.40
  -6   5   1  401.26   21.10
   1   5  -1  405.16   21.30
   1  -6   1  412.86   28.90
  -5   6  -1  434.96   23.30
   5   1   1  434.46   17.20
   5  -6  -1  450.95   20.90
  -5   6  -1  412.96   18.90
   1  -6   1  361.86   22.30
  -1  -5  -1  447.96   22.90
   6  -1  -1  432.76   21.50
  -6   5   1  406.66   24.50
   6  -5   1  383.56   31.10
   5  -6  -1  422.06   31.60
  -6   6  -1 1957.50   71.39
  -6   0   1 1978.20   89.59
   6  -6  -1 2122.29   73.59
   0  -6   1 1940.01   91.49
  -6   0  -1 2013.50   86.99
  -6   6   1 2034.80   78.29
   0  -6   1 1946.11   82.59
   6  -6   1 2098.59   79.99
   6   0  -1 2049.09   87.79
   6  -6  -1 1997.90   85.09
  -6   0   1 2021.60   76.39
  -6   0   1 2096.89   85.19
  -6   0  -1 2130.09   78.39
   0  -6   1 1936.11   68.69
   0  -6  -1 1948.21   87.49
   0  -6  -1 1978.90   81.49
   0  -6  -1 2045.30   90.99
   6  -6  -1 1890.31   86.49
  -6   0  -1 2094.99   75.99
   6  -6   1 2296.57   89.99
   6   0  -1 2072.29   76.19
   6   0  -1 1997.30   75.39
  -6   6  -1 2020.60   76.69
   6  -6   1 1930.81   85.99
   0  -6   1 1942.51   81.39
   0   6   1 1894.91   84.39
   0   6  -1 2062.09   76.49
   6   0   1 2015.40   75.59
   6  -6   1 2102.19   74.69
   0   6  -1 2057.29   74.99
   6   0   1 2094.19   76.89
  -6   0   1 2146.29   77.19
   0   6   1 1978.20   76.39
  -6   6  -1 1979.10   76.79
  -6   6   1 1996.50   77.59
   6  -6   1 2073.19   71.89
   6   0   1 2040.20   89.89
   6   0  -1 2088.39   74.49
   6  -6  -1 2070.69   76.19
   0   6   1 1983.30   76.59
   6  -6  -1 2073.49   77.19
   4   3  -1   -4.10    6.20
  -3  -4   1    9.70    5.70
  -7   4  -1    7.00   10.10
  -3  -4   1   10.50   12.00
   4   3  -1    2.20    7.80
   3   4   1    3.40   14.20
  -4  -3  -1   -0.40    8.40
   3   4   1   -8.30    6.80
  -4   7   1   -5.50    6.40
  -4  -3  -1    0.80    6.30
  -7   3   1   10.30   15.50
  -7   3   1   -1.20    8.20
   4  -7   1    1.00    7.00
  -4  -3  -1   25.80   15.60
  -3  -4   1    8.20    7.00
   3  -7  -1   10.70    9.00
   3  -7  -1   13.40    7.30
   4   3  -1    6.20    5.50
   4  -7   1    6.30   13.60
  -7   4  -1    7.00    8.30
   7  -4  -1    4.40   13.00
  -4   7   1   -3.00    8.50
   7  -4  -1   -7.10    5.20
   7  -4  -1    5.70    8.50
   4  -7   1  -21.10   19.50
   3  -7  -1    6.80   15.70
  -3  -4   1   12.50   17.90
  -7   3   1    6.30    6.70
   4  -7   1   -1.30   11.70
   3  -7  -1   17.70   22.50
  -7   3   1   13.60   10.60
   4   3  -1    8.70    4.50
  -7   4  -1   17.00   14.50
   4  -7   1  -23.40    9.60
  -7   4  -1   10.10   12.10
  -3   7  -1    2.80    6.10
   3   4   1   -5.20    8.30
   7  -3   1   29.00   18.60
   4   3  -1    7.20   12.80
   3  -7  -1    1.60   10.00
  -3   7  -1   11.00    7.10
  -3   7  -1    1.60    7.40
   4  -7   1  -15.70   13.30
  -7   3   1  -11.20   13.30
  -3   7  -1  -22.50   10.20
   7  -4  -1   16.60    8.70
   7  -4   1    5.70    8.30
   4   3   1  -19.20   14.00
   3   4  -1   -4.60   11.80
  -7   4   1   11.80    9.50
   4   3   1    7.80    5.60
   4  -7  -1  -10.50   15.50
  -7   4   1   -7.60   13.00
   3  -7   1  -14.50   21.50
   7  -3  -1   16.10    6.50
  -4   7  -1    6.50    7.60
   4  -7  -1   -9.40   13.20
  -4  -3   1   -3.00   17.00
  -3   7   1   12.00    9.10
  -4  -3   1   10.20    8.00
   4   3   1   -7.00    6.50
   3  -7   1   11.50    8.30
  -4  -3   1    7.50    7.00
  -7   4   1   14.90   11.70
   3   4  -1    5.70    7.40
  -7   3  -1    3.90   12.60
   7  -3  -1   10.30    8.20
  -3  -4  -1   18.90    9.30
   3  -7   1    8.70   13.80
   3  -7   1    1.90   10.90
   4   3   1   -2.10    8.30
   3  -7   1    6.70    6.60
   4   3   1    7.20    7.30
  -3   7   1   16.80    7.30
   7  -4   1  -10.10    9.80
   3   4  -1    5.00    9.10
  -3  -4  -1   -0.20   15.70
   4  -7  -1   22.30   20.90
  -7   4   1   -8.10    8.80
   4  -7  -1   -7.60    8.20
  -7   3  -1    9.80   15.20
  -4  -3   1   13.40   13.40
   4  -7  -1  -11.10    8.50
   3   4  -1   -4.40    6.50
   7  -3  -1   -1.90   16.10
  -3  -4  -1   12.30    4.40
  -4   7  -1    1.70    6.30
  -4   7  -1    7.50    6.60
   7  -3  -1   11.40    7.90
   7  -4   1  -11.40   15.60
   7  -4   1    1.80    4.70
  -7   4   1   -6.90    8.60
  -5   7   1  951.70   39.70
   2   5   1  927.91   52.49
  -7   5  -1  832.42   42.60
   7  -2   1  973.20   56.39
   7  -2   1  942.71   38.30
  -5  -2  -1  919.81   52.59
  -5  -2  -1  992.30   43.00
   5  -7   1  906.61   48.00
   5  -7   1  895.91   54.99
  -2  -5   1  935.81   53.29
  -7   2   1 1023.20   44.90
  -2  -5   1  943.41   48.90
   2   5   1  993.30   42.40
  -5  -2  -1 1026.50   38.80
   7  -2   1  979.60   42.00
  -7   5  -1  920.81   43.00
  -2  -5   1  920.11   35.30
   5   2  -1 1004.90   41.40
   5   2  -1  950.90   37.00
   7  -5  -1 1001.90   38.50
  -5   7   1  967.00   42.30
  -7   2   1  974.10   43.20
   2  -7  -1  908.21   35.10
  -2   7  -1  970.10   41.50
  -7   5  -1 1027.00   44.10
   2   5   1  963.90   41.90
   7  -5  -1 1046.20   56.19
  -7   2   1 1003.90   53.29
   5  -7   1  986.40   48.40
   2  -7  -1  978.70   55.19
  -7   2   1  919.51   49.50
   5  -7   1  947.81   39.00
   2  -7  -1  963.90   39.80
   2  -7  -1  952.10   41.40
  -2  -5   1  932.81   35.40
   7  -5  -1  951.30   41.30
   2  -7  -1  908.41   55.59
  -2   7  -1  986.10   40.70
   5  -7   1  939.61   39.70
  -5   7   1  916.71   42.50
   7  -5  -1  970.10   41.60
   5   2  -1 1000.60   40.30
  -2   7  -1  887.01   41.70
  -2  -5  -1  993.90   53.59
  -5  -2   1  942.01   56.39
  -7   2  -1  993.10   43.50
  -5  -2   1  981.00   50.19
  -5  -2   1  953.70   42.70
  -2  -5  -1  919.71   54.79
  -7   2  -1  950.10   62.19
   2   5  -1  990.30   41.80
  -2   7   1  881.81   48.30
  -7   5   1  978.90   45.20
  -5   7  -1  942.21   40.60
   7  -2  -1  941.61   54.99
   7  -2  -1  948.91   41.20
   2  -7   1  906.41   39.10
   7  -5   1  922.61   44.30
   2  -7   1  930.81   34.00
   5   2   1  973.20   42.40
   5   2   1  900.71   53.59
   5   2   1  993.10   41.70
  -2   7   1  990.30   41.40
   5   2   1  970.80   35.40
   5  -7  -1  984.80   40.60
  -2   7   1  976.90   42.20
   5  -7  -1  907.91   53.69
  -5  -2   1  956.80   40.20
  -7   2  -1  990.60   54.59
  -2  -5  -1  973.80   41.70
  -5   7  -1  986.70   41.90
  -5  -2   1 1004.10   39.10
   7  -5   1  957.80   54.59
   7  -5   1  950.80   40.60
  -5   7  -1  958.30   40.20
   5  -7  -1  976.20   52.19
   5  -7  -1  961.80   41.30
   5  -7  -1  930.01   52.69
  -7   2  -1  941.41   36.30
   7  -5   1  956.40   36.20
   2  -7   1  990.40   62.19
  -7   5   1  886.51   41.50
   5   2   1  937.31   38.10
   7  -2  -1  984.70   39.90
   2  -7   1  851.21   48.50
  -7   5   1  977.80   43.80
   2  -7   1  840.52   35.50
   2   5  -1  963.80   40.60
  -7   2  -1  987.70   44.30
  -6   7   1   16.70   11.00
  -6  -1  -1   15.80   20.10
  -6   7   1   -1.00   10.10
  -7   6  -1    7.60    9.90
  -6  -1  -1    7.40    8.50
  -1   7  -1   24.60    8.90
   6  -7   1  -10.30   13.90
  -7   1   1    8.30   15.80
   7  -1   1   18.00   10.10
  -6  -1  -1   34.00   18.10
  -1  -6   1   16.60   25.30
  -1  -6   1   41.70   18.00
   1   6   1   21.70   10.90
   7  -6  -1  -20.10   17.80
  -6   7   1   13.30    7.60
   7  -1   1   11.00    8.90
   1  -7  -1   22.10   24.90
   6   1  -1   21.90    8.10
   6   1  -1   30.60    9.80
   7  -6  -1    8.10   10.80
   7  -6  -1   35.60   12.40
   1  -7  -1   22.80   19.90
   6  -7   1   19.50   22.00
  -6  -1  -1   16.00   11.10
   6  -7   1    3.00    7.80
   7  -1   1    9.70    7.00
  -7   1   1   -2.30   20.30
  -7   1   1   17.80   10.50
   6   1  -1    2.50    8.60
  -1  -6   1   13.50   16.10
  -7   6  -1   -8.60   12.20
   1   6   1   15.00   10.20
  -7   6  -1    7.50    9.40
  -1   7  -1   11.80    8.30
   6  -7   1   20.60   16.20
   7  -1   1   17.70   22.70
   6  -7   1   25.30   14.80
   7  -6  -1   11.40    6.90
   1  -7  -1   19.70   14.00
   1  -7  -1    9.80    9.00
   7  -6  -1   -1.10   19.90
  -7   6  -1   13.90   10.60
  -7   6  -1   20.20    9.40
  -7   1   1   16.90   10.60
   1   6  -1   23.10    8.90
  -1  -6  -1   21.50   16.60
   6  -7  -1    9.80   10.60
   7  -1  -1    3.20    8.30
   1   6  -1   19.20    9.80
  -1   7   1   10.50    9.10
  -7   1  -1   17.00   11.40
   6  -7  -1  -19.20   19.10
   6   1   1   14.00    8.50
  -1  -6  -1    9.30   19.20
  -1  -6  -1    8.90   23.80
  -7   1  -1    3.40   19.10
   1  -7   1   -0.40   12.30
  -6  -1   1   75.59   24.30
  -6  -1   1    6.40   11.60
  -6   7  -1    6.20    9.30
  -6  -1   1   11.90    8.40
  -7   1  -1    4.00    9.70
   6   1   1   21.50   10.10
   1  -7   1   10.30   16.90
  -6  -1   1    3.00    9.40
   7  -6   1   12.40    6.00
   6  -7  -1    4.50   19.40
  -1  -6  -1   24.10    9.80
  -7   6   1   15.80   11.30
   6  -7  -1    7.90   13.20
  -6  -1   1    6.10   14.10
   7  -1  -1   29.40   21.20
   6  -7  -1   24.10   19.50
  -7   1  -1   22.80   17.60
   7  -6   1    1.80   20.10
   1  -7   1   -9.10   24.90
   7  -6   1    7.00    9.60
  -6   7  -1    8.40   10.00
  -7   6   1    6.40    7.10
   6  -7  -1   -2.70    7.40
  -7   6   1   14.20   11.00
   7  -6   1   17.20   13.90
  -1   7   1   16.40   10.50
   6   1   1    9.60   13.90
   7  -1  -1    6.50    9.70
   7  -7  -1   92.29   17.90
   0   7  -1   96.89   13.80
  -7   7  -1   89.49   15.40
   7  -7   1   65.19   20.10
   7  -7  -1   95.49   11.90
   7   0   1   88.59   13.00
   0  -7  -1  118.99   21.70
   0  -7   1  108.89   21.20
   7  -7  -1   62.69   14.90
  -7   0  -1  104.89   29.10
   0  -7  -1  100.19   14.20
   0  -7  -1  138.79   29.90
   7  -7   1   97.79   11.10
   7  -7  -1  123.39   26.10
  -7   7   1   91.39   16.90
  -7   0   1   82.59   14.00
   7  -7   1  110.49   20.20
  -7   0  -1   85.49   21.10
   0  -7   1   73.49   33.40
  -7   0   1   68.99   14.30
   7  -7  -1  126.99   46.90
   7  -7   1   95.29   14.60
   7  -7  -1   62.89   23.30
   0  -7  -1   91.49   32.40
  -7   0  -1   89.99   14.80
  -7   0   1  100.39   28.50
  -7   0   1   76.69   20.60
   7   0  -1   94.99   14.10
   7   0  -1   93.39   12.10
  -7   7  -1   78.89   14.30
   0   7   1  106.79   24.80
   0   7  -1   86.19   17.60
  -7   0  -1   77.79   16.60
   7   0   1  131.19   28.20
   0   7   1   68.19   14.10
   7   0  -1  102.59   14.90
   7   0   1  110.69   14.90
  -8   4  -1    6.20   17.00
  -8   4   1   15.10   15.10
   4  -8  -1  -23.30   27.40
  -4  -4  -1   12.10    6.20
  -4   8   1    0.60   10.70
  -4  -4   1   -6.10    8.20
  -4  -4   1  -10.30   15.40
   8  -4  -1   -0.10    7.30
  -4   8  -1   11.20   10.20
  -4  -4  -1  -16.50   21.80
   4  -8   1    5.40    8.10
   4   4  -1   -7.30    8.70
   4  -8  -1  -12.70   29.10
  -4  -4  -1   23.70   22.70
   8  -4  -1   -3.60   16.50
   8  -4   1    9.40   10.80
   8  -4   1    4.60    6.60
  -8   4  -1   -3.80   18.00
  -4  -4  -1   12.70   11.40
   8  -4  -1    5.70   15.90
   4  -8  -1   -0.40   11.30
   4  -8   1    4.00   16.90
  -8   4   1    5.20   16.20
  -8   4  -1  -14.30   16.10
  -4   8  -1    3.80    7.80
  -8   4  -1  -18.60   17.20
   4  -8  -1   -0.30   13.20
   4  -8   1  -18.70   18.20
   4  -8   1   14.90   29.10
  -8   4   1   -1.00   13.70
   8  -4  -1    4.60   11.50
   4  -8  -1    9.70   22.80
   4   4   1    4.40   10.70
   4   4   1   -3.70    8.80
  -4  -4   1   -6.50   23.50
  -4  -4   1   -2.30    7.80
   8  -4   1   -3.10   13.70
   8  -4   1   34.10   26.90
   4   4   1   18.00   27.80
  -4   8  -1    2.30   11.00
   4   4  -1    2.80    9.90
  -8   4   1   -4.50   11.10
  -4   8   1    2.00    9.60
   3   5   1  373.86   32.50
   8  -3   1  388.76   20.90
   8  -3   1  345.77   44.30
   5   3  -1  432.46   25.70
  -5   8   1  361.96   27.20
  -8   5  -1  402.46   36.60
  -8   3   1  419.56   39.30
  -5   8   1  391.96   24.30
   8  -5  -1  442.56   22.50
   5  -8   1  423.76   37.60
   8  -5  -1  420.26   27.40
  -8   3   1  479.15   32.30
  -3  -5   1  442.56   44.60
  -5  -3  -1  447.86   21.70
   5  -8   1  387.96   22.90
   5  -8   1  424.66   35.70
  -3   8  -1  408.06   25.30
  -8   5  -1  372.16   31.60
   3   5   1  386.96   40.70
   5   3  -1  423.66   26.30
  -5  -3  -1  397.56   23.90
  -5  -3  -1  315.47   38.90
   3  -8  -1  404.46   45.50
   8  -3   1  382.86   30.20
  -5  -3  -1  372.76   27.70
  -8   3   1  422.16   28.60
   3   5   1  356.26   26.60
   3  -8  -1  300.17   45.00
  -3  -5   1  366.56   19.30
  -8   3   1  413.86   37.10
   3  -8  -1  411.66   25.20
  -3  -5  -1  390.66   42.60
  -3   8   1  418.96   27.00
   3  -8   1  393.36   58.79
  -3   8   1  373.96   26.60
   8  -3  -1  450.95   27.00
  -8   3  -1  295.97   37.80
   3  -8   1  354.56   43.60
  -3  -5  -1  384.86   43.50
  -5  -3   1  466.95   63.99
  -5  -3   1  392.56   24.90
   5  -8  -1  372.96   46.80
   8  -5   1  359.46   42.70
   8  -5   1  434.16   26.80
   8  -5   1  420.86   20.10
   5  -8  -1  405.86   27.20
   5  -8  -1  449.16   27.40
  -5   8  -1  410.96   26.20
  -8   5   1  400.06   37.40
   8  -3  -1  424.16   43.60
   8  -3  -1  399.36   23.10
  -5  -3   1  327.97   34.30
   5   3   1  430.06   26.60
  -8   3  -1  372.16   28.70
   5   3   1  421.36   26.90
  -3  -5  -1  432.76   26.00
  -8   3  -1  424.16   38.50
   3   5  -1  417.06   25.80
   8  -5   1  393.46   30.20
  -8   5   1  398.36   29.80
  -5   8  -1  384.56   23.90
   3   5  -1  406.86   25.70
  -5  -3   1  400.66   23.90
  -8   6  -1   73.59   16.40
  -2   8  -1   62.89   12.60
   6   2  -1   90.19   15.20
  -2   8  -1   64.39   13.10
  -8   2   1   85.29   27.50
  -6   8   1   59.49   11.40
  -8   2   1   68.99   16.70
  -6  -2  -1   71.29   11.90
   6  -8   1   53.49   12.60
   6   2  -1   67.99   12.10
  -8   6  -1   80.49   14.80
  -6  -2  -1   57.59   28.10
  -6  -2  -1   59.99   14.90
   2   6   1   52.79   13.60
   6  -8   1  -15.40   27.40
   8  -6  -1   69.09   10.70
  -8   6  -1   76.49   16.30
  -8   2   1   76.09   16.90
  -2  -6   1   79.29   25.00
   6  -8   1   88.89   14.20
   8  -6  -1   95.09   27.60
   2  -8  -1   67.69   35.90
   8  -2   1   80.89   16.20
   8  -2   1   67.09   10.90
  -6  -2  -1   49.50   21.30
  -6   8   1   55.69   14.80
  -6   8   1   81.59   17.80
   2  -8  -1   58.89   12.40
   8  -6  -1   76.39   16.20
   2   6   1   60.79   14.60
   6  -8   1   83.09   22.20
  -8   2   1   74.59   20.30
   8  -2   1  105.69   26.70
   8  -6  -1   90.79   18.90
  -8   2  -1   42.30   22.90
   2   6  -1   53.59   19.40
   2  -8   1   88.59   34.80
   8  -6   1   67.09    9.00
   6   2   1   74.39   26.60
   6  -8  -1   72.29   15.20
   6   2   1   65.69   13.40
   6  -8  -1   75.09   36.70
  -8   2  -1   57.19   16.30
  -6   8  -1   75.29   13.00
  -2  -6  -1   71.69   24.80
   8  -2  -1  113.79   15.20
  -8   2  -1   72.59   15.80
  -6  -2   1   73.69   13.20
   6  -8  -1  110.89   28.70
  -2   8   1   47.70   13.90
  -6  -2   1   77.59   16.30
  -8   6   1   71.59   16.80
   2   6  -1   57.39   13.10
  -6   8  -1   42.70   14.40
  -6   8  -1   77.39   14.00
  -8   2  -1   83.59   25.20
   8  -2  -1   57.59   14.50
  -8   6   1   52.89   13.80
   2  -8   1   71.49   16.90
  -8   6   1   69.29   12.60
  -6  -2   1   67.19   11.80
   6  -8  -1   64.99   13.50
  -2  -6  -1   64.99   13.50
   6   2   1   87.59   17.00
  -2   8   1   62.59   13.70
   8  -6   1   84.19   15.50
  -6  -2   1   63.09   28.40
   8  -6   1   80.29   18.80
  -7  -1  -1   34.80   16.80
   8  -7  -1   63.59   17.90
  -1   8  -1   55.49   14.20
   7  -8   1   47.20   12.60
  -8   1   1   34.30   14.90
   8  -1   1   43.80   11.40
   1  -8  -1    7.90   18.30
   8  -7  -1   75.29   29.10
  -8   1   1   60.99   26.60
  -1  -7   1   37.80   32.20
  -7  -1  -1   48.40   13.30
   7   1  -1   59.09   12.30
   7   1  -1   65.59   14.70
  -7  -1  -1   48.80   23.90
   8  -1   1   15.90   26.40
  -7  -1  -1   27.90   27.90
   7  -8   1   48.70   14.20
   1   7   1   44.40   14.20
   8  -7  -1   13.60   15.30
   8  -1   1   66.79   15.10
  -8   7  -1    7.20   14.20
  -8   7  -1   48.30   16.00
  -7   8   1   41.60   15.90
  -7   8   1   49.00   17.70
   7   1  -1   38.50   12.60
   7  -8   1   51.49   30.50
   7  -8   1   59.09   22.50
   1  -8  -1   19.50   56.29
  -8   1   1   38.10   15.90
  -1  -7   1   32.80   23.60
  -7   8   1   66.39   18.60
  -1   8  -1   31.50   12.80
  -8   1   1   49.80   27.50
   8  -7  -1   41.80   11.00
  -7  -1   1   33.90   14.00
   7   1   1   20.40   14.10
   7  -8  -1    9.20   11.40
  -1  -7  -1   48.20   25.60
  -7  -1   1   39.60   13.10
  -7  -1   1   58.19   19.00
   1  -8   1    5.30   17.00
   7  -8  -1   48.40   19.50
   7  -8  -1   22.20   16.80
   1  -8   1   88.09   40.10
  -8   1  -1   29.50   14.30
  -1  -7  -1   38.80   31.90
  -1  -7  -1   30.90   13.10
  -7  -1   1   38.40   27.60
   8  -1  -1   34.20   18.00
  -1   8   1   61.39   13.10
  -7   8  -1   48.90   14.60
   1   7  -1   33.60   12.70
  -8   1  -1   62.89   27.10
   8  -7   1   63.69   28.40
   7  -8  -1   86.89   32.50
   8  -7   1   57.89   10.40
   7  -8  -1   27.80   31.50
  -7   8  -1   14.40   14.70
   7   1   1   46.30   12.70
   8  -1  -1   44.30   15.10
   7   1   1   -7.10   21.20
  -8   7   1   62.69   18.50
  -8   1  -1   16.90   14.70
   1   7  -1   47.70   14.70
  -8   7   1   46.70   14.40
  -8   1  -1   30.10   27.00
   8  -7   1   77.09   16.30
   8  -7   1   62.39   21.00
   8  -8   1  -19.00   15.30
   0   8  -1    0.70   14.10
  -8   0   1    9.90   28.20
   0  -8  -1   16.10   23.50
   8   0  -1   10.50   12.40
   0   8  -1   13.20   12.70
  -8   0  -1    5.50   16.50
   0  -8  -1   -4.90   14.10
   8   0   1   17.10   13.50
  -8   0  -1  -23.10   26.00
  -8   8   1  -20.20   15.30
  -8   8  -1   33.30   15.60
  -8   8   1    1.90   11.20
  -8   0   1    5.30   15.50
   0  -8   1   16.20   36.00
   8  -8  -1  -25.20   44.00
  -8   0  -1    9.30   29.10
   8  -8  -1    3.80   12.10
  -8   0   1   18.20   15.40
  -8   0   1    9.20   20.30
   0   8   1   19.00   13.40
   8  -8   1   20.40   28.30
   8   0  -1   15.20   13.50
   8  -8   1    4.30   32.30
   0  -8   1   28.10   22.90
   8  -8   1   29.90   12.60
  -8   0  -1    1.20   14.40
   8   0  -1    1.80   13.40
   0  -8  -1   36.20   36.00
   8   0   1    2.60   12.30
   0   8   1   -1.40   14.40
   8  -8  -1   40.00   21.40
  -8   8  -1  -10.10   14.90
   8  -8  -1   -0.80   30.00
   8  -8  -1   -4.50   16.90
  -8   8   1   -1.20   15.20
   8   0   1  -24.60   13.20
   9  -4   1   -0.70    8.70
   4   5   1    2.50   13.90
   9  -5  -1   -3.20   30.90
   9  -5  -1  -12.50   15.70
  -5  -4  -1   16.90   15.40
  -9   4   1   -1.30   15.00
  -9   4   1  -27.70   21.50
  -9   5  -1   34.80   16.70
  -5   9   1   14.00   13.60
   9  -4   1  -13.00   19.20
  -5  -4  -1    9.30   29.00
  -9   4   1  -20.00   16.20
  -4  -5   1   22.00   29.30
   5   4  -1   11.60   16.80
   5   4  -1   15.60   11.80
  -9   5  -1    5.70   20.50
   4  -9  -1   39.80   14.70
   4  -9  -1   25.40   36.00
  -5   9   1   10.70   11.70
  -9   4   1    2.80   22.40
  -4   9  -1  -13.00   19.30
   5  -9   1   39.00   38.20
   9  -5  -1   -4.60   14.40
  -4   9  -1    2.80   11.80
   4   5   1   17.40   12.80
   9  -4   1   -0.90   13.50
  -9   5  -1   13.80   15.50
   9  -5  -1   15.50   10.30
  -9   5   1    1.70   16.00
   9  -4  -1    1.70   14.30
   4   5  -1    8.30   13.50
  -5   9  -1   29.70   11.70
  -4  -5  -1    4.10   14.30
  -9   4  -1   -5.70   14.60
  -9   4  -1   -9.30   23.90
   9  -5   1   10.50   14.30
  -9   5   1   -5.20   18.40
   9  -5   1   21.80   19.00
   5   4   1  -15.30   12.80
   5  -9  -1   51.69   36.50
  -4  -5  -1   14.90   28.80
   5  -9  -1   38.60   31.80
   9  -4  -1    9.70   10.60
   4  -9   1    4.60   39.00
   5  -9  -1    3.80   14.90
  -9   5   1   -1.10   15.60
  -5   9  -1   11.10   12.00
  -9   4  -1   24.90   14.90
  -4   9   1   12.30   12.80
  -5  -4   1   64.69   31.60
   9  -5   1    8.60    8.80
  -5   9  -1   17.80   21.20
   4   5  -1   11.60   12.30
   5   4   1   -3.10   12.90
   9  -4  -1   19.20   16.50
  -4   9   1    4.10   12.10
  -9   6  -1  505.05   34.30
   9  -3   1  459.95   26.40
  -3  -6   1  566.64   55.19
   3   6   1  471.75   33.50
   6  -9   1  372.76   50.29
  -3   9  -1  517.15   31.60
  -9   3   1  433.16   49.90
  -9   3   1  478.65   34.40
   9  -6  -1  533.05   36.40
   3   6   1  522.25   32.60
  -9   3   1  496.85   37.50
   6   3  -1  508.95   33.60
   6   3  -1  455.75   30.90
  -6  -3  -1  469.65   51.59
   9  -6  -1  493.75   34.60
  -6   9   1  485.05   30.50
   6  -9   1  458.25   33.80
   9  -3   1  513.25   31.70
  -6  -3  -1  456.45   34.30
  -3   9  -1  459.55   32.80
  -9   3   1  521.05   49.70
  -9   6  -1  459.75   33.60
  -6   9   1  515.85   34.50
   3  -9  -1  494.35   29.40
   3  -9  -1  532.05   66.89
   9  -6  -1  487.85   27.60
   3   6  -1  499.25   31.50
  -6   9  -1  488.35   32.40
   9  -3  -1  499.15   33.80
   6  -9  -1  514.55   59.59
  -6  -3   1  539.35   53.29
   9  -3  -1  451.65   28.70
  -6   9  -1  465.75   30.80
  -9   6   1  497.05   35.90
   9  -6   1  511.95   33.40
  -3  -6  -1  519.25   53.79
  -9   3  -1  505.05   35.00
   6   3   1  470.45   33.40
   6   3   1  482.75   31.70
   3   6  -1  524.15   38.00
   9  -6   1  449.06   24.20
  -6  -3   1  527.85   30.80
  -3  -6  -1  443.76   31.10
   3  -9   1  451.75   56.09
   9  -6   1  491.45   40.80
  -9   3  -1  516.45   35.90
   6  -9  -1  505.35   34.40
  -6   9  -1  472.75   28.80
   9  -3  -1  655.63   93.19
   9  -3  -1  436.66   35.80
  -9   6   1  513.65   35.90
  -3   9   1  518.15   34.10
  -9   3  -1  513.55   50.29
  -3   9   1  475.05   31.40
  -2   9  -1   92.49   27.80
   9  -2   1  138.69   16.70
   7   2  -1   61.09   15.90
  -9   2   1   84.19   30.90
  -9   7  -1  132.29   20.50
  -7   9   1   56.29   18.60
   7  -9   1  115.29   17.90
   2  -9  -1   70.19   43.10
  -9   2   1  101.79   20.00
   9  -7  -1   76.59   14.00
  -9   2   1  130.19   20.30
   7  -9   1   88.69   27.00
  -9   7  -1   82.49   18.20
   7   2  -1   91.59   18.20
  -7  -2  -1   66.19   31.90
  -2  -7   1   70.59   38.40
  -7   9   1   79.29   15.20
   2   7   1   89.59   18.60
   9  -2   1  124.09   20.70
  -7  -2  -1   96.99   19.70
   2   7   1   88.79   17.40
   9  -7  -1   77.09   18.90
  -2   9  -1   98.99   16.00
  -7  -2  -1  117.59   16.10
   7   2  -1  104.99   17.00
  -7   9   1  111.59   19.80
   9  -2   1  147.59   68.69
   7  -9   1   77.99   36.50
  -7   9  -1  107.39   19.00
  -7  -2   1  143.89   36.50
  -2   9   1  101.49   19.30
   2   7  -1   83.09   16.20
   2   7  -1   82.59   29.10
  -7  -2   1   62.59   16.40
   7  -9  -1  115.19   21.50
   7  -9  -1  185.58   42.10
   2  -9   1   41.40   41.20
  -7   9  -1   92.89   23.10
   9  -2  -1   74.89   14.50
  -9   2  -1   74.99   33.50
  -9   2  -1  135.99   21.50
  -7   9  -1  104.69   15.40
  -9   7   1  108.69   21.30
  -7  -2   1  111.49   21.10
   7   2   1   96.59   17.10
   9  -7   1   65.29   30.60
  -9   2  -1  117.89   20.20
  -2  -7  -1   76.09   37.00
   9  -7   1   78.79   18.80
   7   2   1  123.09   19.00
  -9   7   1  101.39   19.60
  -2   9   1   98.79   17.60
   9  -2  -1  110.19   19.10
  -8   9   1    6.40   13.50
  -8  -1  -1  -45.10   33.90
   9  -1   1   12.80   14.10
   9  -1   1    8.20   16.80
   9  -8  -1   40.20   19.30
  -9   1   1   -6.90   18.10
   9  -8  -1    4.60   22.70
  -8  -1  -1    8.10   17.10
  -9   8  -1  -26.80   16.40
   8   1  -1  -14.60   13.50
  -8  -1  -1   -9.30   18.10
   1   8   1  -25.10   15.10
  -1  -8   1   36.20   30.10
   8  -9   1   54.59   40.70
   8   1  -1   -2.40   13.60
  -9   1   1    2.10   18.00
   8  -9   1   21.90   19.00
   8  -9   1  -28.00   27.30
   9  -8  -1   28.10   38.30
  -1   9  -1    6.10   13.50
  -9   8  -1   15.80   17.10
  -8   9   1   18.60   18.30
   1  -9  -1   31.00   44.20
  -1   9  -1    5.50   14.60
  -1  -8   1    4.90   39.20
   8   1  -1  -11.70   14.80
   1   8   1   -2.60   14.60
  -8   9   1  -34.40   14.60
  -8  -1   1   -9.40   33.70
  -9   1  -1   25.00   32.20
   8   1   1   -3.40   15.90
  -1  -8  -1   37.50   31.60
  -9   1  -1    2.40   18.20
  -8   9  -1  -16.20   17.10
  -8   9  -1   44.00   17.60
   1   8  -1    7.20   15.30
  -8   9  -1  -19.80   11.60
  -8  -1   1    5.90   17.70
  -1   9   1   13.80   13.70
  -9   8   1   23.90   18.40
  -9   8   1   12.60   19.10
   1   8  -1   -7.60   15.40
   9  -8   1   37.40   19.70
   8   1   1    2.60   14.20
  -8  -1   1   21.90   23.40
   8  -9  -1  -15.80   37.70
   9  -8   1   25.60   36.00
  -9   1  -1  -14.30   17.70
   1  -9   1   -3.40   44.00
   9  -1  -1   -4.70   16.00
   8  -9  -1   18.40   19.60
  -1   9   1   25.20   15.80
   9  -1  -1   29.90   15.10
  -8  -1   1    2.10   17.80
   8  -9  -1  -25.10   16.30
   8   1   1    8.90   14.00
   9  -8   1    1.80   26.70
   0   9   1   66.99   19.40
   9   0   1   28.40   17.00
   9  -9   1   72.69   22.10
   9   0  -1   36.70   18.70
  -9   0   1   62.09   21.20
  -9   0  -1    9.10   21.10
  -9   0  -1   46.80   21.10
   0   9   1   43.30   19.70
  -9   9  -1   55.79   21.10
   0  -9  -1    4.20   46.10
  -9   9  -1   72.19   21.10
   9   0  -1   49.70   17.10
   9   0   1   49.99   18.00
  -9   9   1   33.80   15.10
  -9   9   1   46.70   22.90
   9  -9   1    5.00   45.70
  -9   0   1  109.69   42.30
   9  -9  -1   -7.70   22.30
  -9   0   1   32.70   29.60
   0  -9   1  112.29   50.79
   9   0   1   10.80   18.90
   9  -9  -1   43.90   44.20
  -9   9   1   36.20   21.90
   9  -9  -1   63.09   18.20
  -9   0   1   22.20   19.60
   9  -9   1   29.70   31.70
  -9   0  -1    9.60   36.00
   5   5  -1   23.30   15.70
 -10   5   1   -6.60   18.90
   5   5   1   26.10   16.80
  10  -5  -1   12.10   13.50
   5   5  -1  -10.90   15.50
  -5  10  -1   -5.10   13.20
  -5  -5   1   33.00   38.50
 -10   5  -1   22.50   19.20
   5 -10   1   -3.00   47.20
   5 -10  -1   73.29   47.50
  -5  10   1   -1.00   16.80
  -5  10  -1   10.30   16.30
  10  -5   1   39.00   25.30
  10  -5  -1  -21.70   18.10
  -5  10   1   15.80   14.30
  10  -5   1  -32.10   17.20
 -10   5   1   12.90   30.10
 -10   5  -1   -9.80   32.30
 -10   5   1   21.30   19.50
  -5  -5  -1  -14.00   34.20
   5   5   1   29.90   16.90
 -10   5  -1   18.00   17.90
 -10   4   1    0.40   29.70
  -6  -4  -1   30.10   36.40
   4   6   1   -6.10   16.50
 -10   4   1   25.10   19.20
   4   6   1   23.00   16.90
  10  -4   1   37.30   25.60
  -6  10   1   46.00   15.80
   6   4  -1    1.30   16.30
 -10   6  -1   38.90   19.00
  -6  10   1    8.30   18.30
 -10   4   1   44.40   21.30
  -4  10  -1   42.80   16.10
  -4  -6   1   59.59   37.50
 -10   6  -1   36.50   21.50
  -4  10  -1   14.90   16.60
   6 -10   1  115.49   49.20
  10  -4   1   44.00   18.20
   4 -10  -1   92.09   51.19
   6   4  -1   33.30   15.40
  -6  -4  -1  -12.10   19.50
  10  -6  -1    9.20   18.60
  10  -6  -1    5.00   13.10
 -10   6   1   63.09   22.70
   6 -10  -1   70.29   47.90
  -4  10   1   35.40   18.10
   6   4   1   12.70   16.80
   4 -10   1   94.09   53.19
 -10   4  -1   49.60   32.60
  10  -6   1   -6.00   24.90
 -10   6   1   39.30   20.60
   4   6  -1   29.00   17.10
  -6  -4   1   49.90   38.40
  10  -4  -1   55.09   14.90
   6 -10  -1   21.10   24.10
  -4  -6  -1   15.00   34.30
  -4  10   1   13.30   15.10
 -10   4  -1   60.19   20.20
   4   6  -1   25.00   15.90
  -6  10  -1   -2.30   16.80
   6   4   1    7.30   15.80
  10  -6   1   44.00   19.10
  -6  10  -1   52.69   16.10
  10  -4  -1   28.90   19.60
 -10   4  -1   40.00   21.10
   6 -10  -1   22.80   22.60
   3   7   1   16.00   16.50
  -7  -3  -1  -21.20   19.80
   3 -10  -1  114.09   52.49
  10  -3   1   46.00   14.30
   7   3  -1   42.40   18.80
   3   7   1   52.19   18.90
  10  -7  -1   24.60   14.40
 -10   7  -1   -3.20   20.80
   7 -10   1  -52.49   44.30
  -3  10  -1  -14.50   15.80
  -7  -3  -1   31.60   38.10
   7   3  -1   30.60   19.10
  10  -7  -1   62.69   21.70
  -7  10   1   65.59   21.00
 -10   7  -1   -0.80   18.90
  -3  -7   1   39.80   37.00
  10  -3   1   34.40   26.30
 -10   3   1   43.10   20.90
 -10   3   1   32.80   22.10
  -7  10   1   -1.40   15.00
  -3  10  -1   11.90   17.30
   7   3  -1   40.40   16.10
 -10   3   1  -14.90   30.50
  10  -3   1   50.89   20.00
  10  -7   1   24.80   20.40
   7 -10  -1   22.40   23.30
  -7  10  -1   22.50   19.70
  10  -3  -1   -7.90   18.30
   7 -10  -1   -5.10   21.40
  10  -7   1    1.00   28.00
 -10   3  -1  -47.10   31.80
 -10   7   1   40.70   21.50
  -7  10  -1   57.19   19.60
 -10   3  -1   24.50   19.80
  -7  10  -1   24.90   14.50
   3   7  -1   23.30   18.10
 -10   3  -1   24.30   21.40
   7   3   1   14.30   16.10
  -3  10   1   17.10   17.70
  -3  10   1   16.00   15.10
 -10   7   1   41.40   20.70
  10  -3  -1   43.10   15.00
   3 -10   1   78.39   51.29
  -3  -7  -1    8.80   35.10
   7 -10  -1  -14.80   45.60
   7   3   1   13.00   18.50
  -7  -3   1   69.39   41.20
   3   7  -1   38.00   18.40
  -2  10  -1  646.54   40.50
   8   2  -1  572.24   45.50
 -10   8  -1  591.54   46.80
 -10   2   1  670.93   45.20
 -10   8  -1  615.84   45.90
 -10   2   1  711.03   48.00
   2   8   1  678.33   44.10
  10  -2   1  663.53   46.30
  10  -2   1  707.63   52.29
   8   2  -1  614.24   39.80
   8 -10   1  653.13   79.49
  -8  10   1  582.24   44.90
  -8  -2  -1  627.24   70.59
  -8  10   1  659.43   39.80
  10  -2   1  589.94   36.70
   2   8   1  628.44   42.40
   2 -10  -1  516.05   69.59
   8   2  -1  607.74   42.30
 -10   2   1  625.14   65.99
  -2  -8   1  730.73   66.89
  -2  10  -1  556.44   39.00
   8 -10   1  533.25   58.89
  10  -8  -1  679.83   46.40
  -8  -2  -1  672.23   45.70
  10  -8   1  597.84   75.89
   8   2   1  614.84   41.40
   8 -10  -1  551.14   43.80
  10  -8   1  581.04   57.79
   8 -10  -1  539.25   78.89
 -10   2  -1  585.04   46.10
   8   2   1  610.24   45.60
 -10   2  -1  614.24   67.09
   2 -10   1  655.53   89.09
  10  -2  -1  654.63   38.30
  -8  10  -1  665.63   43.50
  -2  10   1  566.94   40.30
  10  -8   1  596.44   43.90
  10  -2  -1  573.04   45.90
   8 -10  -1  692.63   46.70
  -2  10   1  591.64   41.60
  -8  10  -1  604.24   43.40
  -8  -2   1  783.72   80.39
 -10   8   1  596.04   48.50
   2   8  -1  529.75   39.60
   8   2   1  653.63   40.80
   2   8  -1  567.64   41.50
 -10   2  -1  612.24   47.60
 -10   8   1  626.44   49.20
  -8  10  -1  582.94   37.20
  -2  -8  -1  683.33   65.59
   0   0  -2 3172.28  105.89
   0   0  -2 3160.78  106.89
   0   0  -2 3155.48  105.79
   0   0  -2 3151.48  107.79
   0   0   2 3101.59  105.39
   0   0  -2 3171.68  105.49
   0   0   2 3203.58  106.49
   0   0  -2 3092.39  105.79
   0   0  -2 3242.28  109.29
   0   0   2 3079.89  105.59
   0   0   2 3265.17  108.29
   0   0   2 3246.68  109.19
   0   0  -2 3347.17  108.49
   0   0   2 3138.69  105.39
   0   0   2 2917.71  106.19
   0   0   2 3243.48  107.99
   0   0  -2 3421.76  108.59
  -1   0  -2  113.29    5.30
  -1   0   2  106.89    6.40
   0   1  -2  105.99    8.50
   1  -1  -2  108.79    5.90
  -1   0   2  101.19    7.70
  -1   1  -2  109.09    7.20
   1   0   2  125.99    5.80
   1  -1   2  108.59    7.30
   1  -1  -2  101.89    8.00
   1   0  -2  100.49    5.70
   1   0  -2  109.79    5.70
  -1   1   2  114.79    8.40
   0  -1   2  109.99    7.50
   1  -1   2  109.49    4.20
   1  -1   2  110.29    6.80
  -1   1  -2  101.09    6.60
  -1   1  -2  107.19    7.80
   0   1   2  116.09    6.40
   1   0  -2  102.39    8.20
   0   1   2  107.39    5.30
   0   1   2  103.29    7.30
  -1   0  -2   96.99    6.70
   0  -1   2   97.49    8.70
   1   0  -2  119.69    6.60
   1   0  -2  104.59    6.30
   0  -1  -2  109.49    6.20
  -1   1   2  103.89    5.70
   1  -1  -2  107.19    4.60
  -1   0  -2  111.59    7.80
  -1   0  -2  111.69    9.10
   1   0   2  107.89    5.00
   1   0  -2  109.59    4.00
  -1   0  -2   99.19    6.10
   0  -1  -2  112.49    6.50
   0   1  -2  108.49    7.00
  -1   1   2  105.09    4.50
   0  -1  -2  101.39    9.20
   0   1  -2  105.09    8.70
  -1   1   2  105.39    6.10
   1  -1  -2  102.89    5.70
   0  -1  -2  107.79    5.20
   1   0   2  116.39    7.60
   0  -1  -2   98.89    7.30
   0   1   2   95.29    8.70
   1   0  -2  111.39    6.30
   0  -1   2  111.39    7.00
   1   0   2  111.79    6.10
  -1   1  -2  110.69    6.00
  -1   1  -2  109.49    4.20
   1   0  -2  107.09    5.50
   1  -1   2  108.89    4.70
   1  -1   2  107.99    4.40
  -1   0   2  107.29    4.70
  -1   0  -2  107.99    5.60
   1   0   2   99.89    5.60
   1  -1  -2   93.29    6.40
  -1   1  -2  115.39    5.30
   1  -1   2  103.59    7.10
   0  -1   2  109.79    7.00
   0  -1   2   95.59    7.80
  -1   0  -2  102.59    5.80
  -1   0   2  110.09    5.70
  -1   0   2  107.09    5.90
   1  -1  -2  115.39    8.70
  -1   1  -2  102.49    4.90
  -1   0   2  103.69    4.40
  -1   0  -2  104.89    6.10
   1   0   2  101.59    6.90
   0   1   2  103.59    6.20
   1   0  -2  111.39    4.90
   0  -1  -2  116.79    5.80
   0  -1  -2  114.59    5.40
  -1   1  -2  101.09    6.60
   1   0  -2  101.29    8.30
   1  -1   2  104.29    8.00
   1  -1   2  104.39    6.30
   0   1  -2  107.49    7.70
   0   1  -2  104.19    6.80
  -1   1   2  108.09    7.00
   0   1  -2  105.59    5.20
  -1   1   2  106.09    5.60
  -1   0   2   98.79    8.10
   0   1   2  115.69    5.70
   1  -1  -2  108.39    7.40
  -2   1  -2   22.40    4.60
   2  -1  -2   20.90    5.60
   1   1  -2   19.40    3.30
  -1   2  -2   13.80    4.20
  -1   2   2   18.70    2.90
  -1   2   2   16.90    2.50
  -1   2   2   19.30    4.50
   1   1  -2   33.70    7.30
  -2   1  -2   19.30    3.30
  -1  -1   2   18.50    4.70
   1  -2   2   28.60    5.50
  -2   1   2   16.40    5.50
  -1  -1   2   20.80    2.90
   1  -2   2   20.50    3.00
   1  -2   2   27.60    4.30
   1   1   2   22.00    4.10
  -1  -1  -2   16.10    3.30
  -1  -1  -2   31.80    3.60
  -1  -1  -2   18.50    2.90
   2  -1   2   18.30    2.80
   2  -1  -2   19.90    2.90
   1   1   2   25.30    3.80
  -1   2  -2   28.20    6.50
  -1   2  -2   21.00    2.80
   1  -2  -2   20.70    2.90
   1   1  -2   24.30    3.20
   2  -1   2   17.10    4.10
   1  -2  -2   25.60    4.70
   1   1   2   21.70    3.50
  -1  -1  -2   29.40    7.00
   1   1  -2   23.80    5.70
  -2   1  -2   21.50    3.40
   2  -1  -2   22.60    4.00
   1   1  -2   21.00    4.60
  -1  -1   2   20.60    3.00
  -2   1   2   19.20    3.10
  -2   1   2   19.70    1.60
   2  -1   2   18.70    3.80
   1   1  -2   14.60    2.70
   1  -2   2   14.60    6.20
  -2   1  -2   20.50    3.70
   2  -1  -2   16.60    2.80
   1   1   2   22.30    6.30
  -1  -1  -2   18.10    3.60
  -1   2  -2   26.00    5.20
  -1   2  -2   28.20    4.70
   2  -1  -2   22.10    4.50
  -2   1   2   21.40    3.00
  -2   1  -2   15.80    4.50
  -1   2   2   26.60    5.90
   2  -1   2   20.50    2.10
   1   1  -2   21.20    2.70
   1   1  -2   21.20    5.40
  -1   2  -2   17.60    4.30
   2  -1   2   26.60    3.70
   2  -1  -2   18.20    4.30
  -1   2   2   19.00    3.60
   1  -2   2   14.80    2.80
   1  -2  -2   11.60    4.50
  -1  -1  -2   15.70    3.10
  -1   2  -2   22.70    2.00
  -1  -1   2   23.50    6.00
  -1  -1   2   15.60    3.10
  -1   2  -2   18.60    2.20
   2  -1   2   19.60    3.40
  -1  -1  -2   23.00    4.40
  -1   2  -2   21.20    2.80
   1   1   2   20.10    4.00
   1  -2  -2   18.60    3.00
  -2   1  -2   25.60    3.50
   1   1  -2   20.60    2.30
  -2   1   2   20.90    3.40
  -2   1   2   23.60    5.10
   1   1  -2   22.30    2.00
   1   1   2   17.40    2.80
   1  -2   2   17.10    4.30
  -1   2   2   15.20    3.20
   1  -2  -2   25.30    4.10
   2   0   2   66.49    9.50
  -2   2   2   49.50    3.40
   2  -2  -2   52.99    6.90
  -2   2   2   63.39    5.80
   2   0   2   57.59    5.30
   0   2  -2   54.79    4.00
  -2   0  -2   47.60    4.90
   2  -2  -2   59.39    4.90
   0  -2   2   54.69    7.60
  -2   0  -2   63.29    9.30
   0   2  -2   53.99    4.40
  -2   0   2   57.29    3.40
  -2   2   2   46.80    6.00
   2   0  -2   50.79    3.00
   0  -2  -2   45.40    5.80
  -2   0   2   46.00    4.30
  -2   2  -2   54.09    6.60
  -2   0   2   41.60    7.60
   0  -2   2   48.60    5.50
   2   0  -2   51.69    4.70
   0   2  -2   46.10    6.40
   2   0   2   57.79    5.90
   0  -2  -2   58.59    7.30
   2  -2   2   54.29    7.60
   0  -2  -2   42.70    5.50
  -2   0  -2   53.09    5.00
   2   0  -2   51.19    6.30
   0   2   2   79.49   10.70
   0  -2  -2   54.99    5.80
  -2   0  -2   51.59    4.80
  -2   2   2   58.99    5.20
   2  -2   2   48.00    5.30
   2  -2   2   41.10    5.70
   0  -2   2   59.49    9.80
  -2   0   2   59.29    5.90
  -2   0   2   57.79    4.40
  -2   2  -2   54.59    6.70
   2   0  -2   54.59    4.10
   2   0  -2   69.09    5.30
   2  -2  -2   61.99    7.00
   2   0   2   48.00    4.90
   0   2  -2   55.59    7.40
   2  -2  -2   63.29    7.80
   2  -2   2   49.30    6.50
   0  -2   2   67.29    7.90
   2   0   2   46.70    5.00
  -2   2   2   48.40    4.80
   0   2   2   57.89    5.20
   0   2   2   54.99    4.90
   2   0  -2   48.30    8.00
   2   0   2   57.19    5.10
  -2   0  -2   45.00    5.60
   0   2  -2   58.59    9.40
   0  -2  -2   59.69    9.30
   0  -2  -2   54.29    6.10
  -2   2  -2   60.49    4.90
   2  -2  -2   46.20    5.30
   2  -2  -2   54.29    6.70
   0   2  -2   55.49    7.40
  -2   2   2   45.40    7.10
   0   2  -2   63.09    8.10
  -2   2  -2   49.60    4.20
   2   0   2   49.99    5.70
  -2   0   2   44.90    7.20
   2  -2   2   56.89    6.90
  -2   2  -2   44.00    6.00
   2  -2   2   47.60    3.60
  -2   2  -2   50.29    4.80
   0   2   2   47.40    5.90
   0  -2  -2   54.59    4.90
   0  -2   2   61.59    6.60
  -2   2   2   51.69    3.70
   0   2   2   54.99    5.70
   2   0  -2   49.10    6.20
  -2   0  -2   60.49    6.00
   0   2   2   50.69    5.50
  -2  -1  -2 3827.52  128.39
  -1  -2   2 3794.52  134.39
  -3   2  -2 3857.71  129.69
  -1  -2   2 4041.50  138.79
  -1   3  -2 3704.13  130.39
   3  -1   2 3781.82  128.69
  -3   1   2 3641.94  133.19
  -2  -1  -2 3836.32  128.69
  -1   3  -2 3803.12  126.59
  -3   1   2 3853.31  129.39
  -2   3   2 4075.89  134.39
  -1  -2   2 3778.62  128.69
   2  -3   2 3891.11  130.59
   2  -3   2 3707.73  125.89
   2  -3   2 3747.73  139.19
   1  -3  -2 3646.24  129.39
   1   2   2 3688.53  131.29
  -1   3  -2 3792.32  127.29
   3  -1   2 3794.82  129.49
   2   1  -2 3864.51  128.69
  -2   3   2 3706.43  129.19
   3  -1   2 3741.83  129.49
  -3   2  -2 3852.21  129.29
  -3   2  -2 3515.25  135.59
   3  -1   2 3853.21  130.29
   1  -3  -2 3968.40  132.39
   2   1  -2 4043.90  131.59
   2   1  -2 3877.01  127.39
   2   1  -2 4007.60  127.99
   1  -3  -2 3926.81  128.89
   1   2   2 3615.14  130.79
  -1   3  -2 3756.92  131.89
   3  -2  -2 3801.62  126.19
  -2   3   2 3869.71  130.89
   2   1  -2 4052.49  136.89
  -2   3   2 3718.53  128.09
   1  -3  -2 3997.70  136.79
   1  -3  -2 3774.12  129.99
   1  -3  -2 3819.52  130.59
  -1  -2   2 3806.12  128.29
  -3   2  -2 3753.62  128.39
   2  -3   2 3950.70  132.29
  -3   2  -2 3817.62  130.99
   2   1  -2 3882.61  127.39
   2   1  -2 3901.11  127.99
   3  -2  -2 3902.61  130.49
   3  -2  -2 3521.95  132.29
  -3   1   2 3970.50  132.49
  -3   1   2 3869.41  128.09
  -2   3   2 3820.52  128.89
   1   2   2 3741.33  129.89
   1   2   2 3810.62  130.09
  -1  -2   2 3727.53  130.69
  -2  -1  -2 3790.82  129.29
  -1   3  -2 3788.42  128.79
  -3   1   2 3832.12  128.79
  -2  -1  -2 3831.02  136.29
  -2  -1  -2 3840.42  129.39
   3  -1   2 3647.64  134.99
   2   1  -2 3961.40  131.09
   1   2   2 3882.31  129.69
   3  -2  -2 3957.60  133.69
  -3   2  -2 3751.12  129.09
  -1   3  -2 3758.92  135.19
   2  -3   2 3800.42  128.69
  -1   3  -2 3492.65  126.79
  -1   3  -2 3891.91  131.29
   2   1  -2 3568.34  134.69
  -2   3   2 3879.01  128.79
   1  -3  -2 3963.80  129.59
  -1   3  -2 3693.33  131.59
   3  -2  -2 3632.44  130.59
   3  -2  -2 3762.32  130.49
   2  -3  -2 3757.52  130.29
  -2  -1   2 3793.62  132.19
   2  -3  -2 3770.02  130.69
  -2  -1   2 3800.22  126.19
  -2   3  -2 3826.12  128.79
   2   1   2 3715.53  129.69
  -2  -1   2 3876.01  136.19
  -1   3   2 3790.32  128.99
   2   1   2 4180.38  131.89
  -2   3  -2 3815.62  127.79
   3  -1  -2 3497.15  133.99
   1   2  -2 3676.73  131.29
   2   1   2 3827.12  129.59
   1  -3   2 3914.71  132.89
   2   1   2 3854.51  136.59
  -3   2   2 3714.43  129.89
  -2  -1   2 3894.51  127.59
  -3   2   2 3892.11  131.79
   2  -3  -2 3858.61  129.09
  -2  -1   2 3884.41  130.39
  -1   3   2 3873.01  130.79
   3  -1  -2 3814.42  128.59
   3  -1  -2 3752.32  129.49
   3  -2   2 3817.72  128.09
   3  -2   2 3773.42  129.49
   3  -2   2 3840.32  130.89
   3  -2   2 3749.62  129.59
   3  -2   2 3685.13  125.49
   3  -2   2 3338.07  131.99
  -2   3  -2 3758.32  131.19
   2   1   2 3752.22  129.59
   1   2  -2 3904.61  129.19
  -1   3   2 3920.21  135.29
  -3   1  -2 3858.01  128.89
   1   2  -2 3568.44  135.99
   1   2  -2 3769.02  128.29
  -1   3   2 3749.92  129.59
  -3   1  -2 3655.93  128.69
   1   2  -2 3896.31  129.79
  -2   3  -2 3866.71  129.39
   3  -1  -2 3846.72  128.99
   1  -3   2 3955.30  130.29
   1  -3   2 3817.02  127.69
  -2   3  -2 3762.02  131.99
   1   2  -2 3583.04  133.79
  -1  -2  -2 3991.20  137.09
   3  -1  -2 3824.42  132.99
   2   1   2 3735.13  128.99
  -1  -2  -2 3808.12  129.89
  -2   3  -2 3789.72  127.29
  -3   1  -2 3930.51  134.79
   1   2  -2 3803.32  132.39
   2  -3  -2 3844.22  135.09
  -2   3  -2 4196.48  134.39
  -2   3  -2 3875.51  128.29
  -1  -2  -2 3743.23  129.59
  -3   1  -2 3828.82  129.89
  -1  -2  -2 3839.42  128.79
  -2  -1   2 3811.72  127.59
   3  -1  -2 3606.14  130.19
   1   2  -2 3466.55  126.89
   1  -3   2 3858.11  128.19
   1  -3   2 3888.31  128.69
   1   2  -2 3784.22  126.59
   2   1   2 3802.52  129.89
  -2  -1   2 3807.22  125.89
  -3   2   2 3860.91  128.79
  -3   2   2 3729.73  128.39
  -3   1  -2 3389.76  130.29
  -1   3   2 3863.71  128.99
   3  -2   2 3735.53  137.69
  -1  -2  -2 3800.82  127.99
   2  -3  -2 3955.90  129.49
  -1   3   2 3804.22  130.39
  -3   2   2 3896.51  131.29
   2  -3  -2 3763.22  129.69
   2   1   2 3902.31  128.59
  -3   3   2  594.24   22.90
   3  -3   2  587.34   24.20
  -3   3  -2  637.54   23.70
   0  -3   2  591.04   28.10
   3  -3  -2  596.94   24.80
  -3   0   2  622.14   22.20
   3   0  -2  658.23   24.90
  -3   0  -2  585.14   25.90
   0  -3  -2  629.24   25.60
   3  -3   2  619.14   28.20
   0  -3  -2  650.83   32.90
   3  -3   2  643.44   23.10
  -3   3  -2  654.13   26.50
   0  -3   2  573.44   32.50
   0   3  -2  596.84   26.60
   0  -3  -2  569.94   28.70
   0   3   2  588.54   25.60
   0   3   2  594.24   25.70
   0   3   2  600.94   27.60
   0   3  -2  581.94   32.10
  -3   3  -2  616.44   27.70
  -3   3   2  636.34   24.60
  -3   3   2  578.74   26.70
  -3   3   2  588.74   24.10
  -3   0   2  629.74   23.00
   3  -3   2  704.43   30.50
  -3   0   2  609.34   26.20
   3  -3  -2  575.24   26.00
  -3   0   2  624.74   24.10
   3  -3  -2  603.74   26.60
  -3   3   2  628.74   24.80
  -3   3   2  593.14   25.70
  -3   0  -2  580.44   30.60
   3   0   2  615.84   31.80
   0   3  -2  596.74   26.70
   3   0   2  603.24   24.70
  -3   3  -2  604.44   26.80
   3   0  -2  585.14   31.50
   3  -3  -2  613.54   24.10
   0  -3   2  612.74   25.50
  -3   0   2  585.34   30.20
   3  -3  -2  617.04   29.40
   3   0   2  622.64   24.70
   3   0  -2  629.34   22.40
   3   0  -2  649.43   24.90
   3   0   2  599.34   24.60
   3   0  -2  588.54   25.10
  -3   0   2  626.44   27.60
  -3   0  -2  625.54   24.50
  -3   3  -2  642.74   21.10
  -3   0  -2  635.24   26.60
   0   3   2  604.14   31.10
   3  -3   2  630.44   27.10
   3  -3   2  602.74   21.60
   3  -3  -2  613.64   29.40
  -3   3  -2  636.14   24.60
   0  -3  -2  560.24   25.20
  -3   3  -2  643.34   24.70
   3   0  -2  632.74   23.80
   0  -3  -2  607.24   26.00
   0   3   2  610.14   25.10
   0   3   2  597.04   24.80
   0   3   2  595.84   23.20
   3   0   2  612.44   25.10
   3  -3   2  612.54   25.20
   0   3  -2  590.04   28.50
   0  -3   2  618.24   24.60
  -3   0  -2  622.04   25.00
  -3   0   2  548.15   30.40
   3   0   2  621.24   25.50
   3   0  -2  631.94   28.20
   3  -3  -2  547.35   26.10
   0  -3  -2  600.24   24.60
   0   3  -2  605.34   23.80
   0   3  -2  568.74   28.00
  -3   0   2  641.14   22.50
   0   3  -2  618.54   21.90
   0   3  -2  613.54   22.10
  -2   4  -2    8.90    4.80
  -2   4   2    9.30    4.80
  -4   2  -2    4.00    3.80
  -2  -2   2   -6.50    7.40
   2   2  -2    0.30    3.10
   2  -4  -2    1.60    3.60
   4  -2   2    0.70    4.30
   2   2  -2    5.70    3.10
   4  -2  -2    3.90    2.70
  -2   4  -2   -0.20    3.00
  -2   4  -2   -1.00    3.00
  -4   2   2    6.10    2.40
  -2  -2   2   -1.90    5.20
  -4   2  -2    2.10    4.80
   2   2   2   -0.30    8.00
  -2   4  -2   -3.70    6.80
   2   2  -2   -0.50    3.00
   2   2  -2    1.60    4.60
  -4   2   2    7.00    6.00
   2  -4  -2    4.50    4.90
  -2  -2  -2    2.00    3.90
   2   2  -2   24.00    8.80
   2  -4   2   -0.60    9.00
   4  -2   2    5.00    6.90
  -2  -2  -2    4.30    3.00
  -2   4  -2   -2.80    9.40
   2  -4   2    4.60    5.20
   2   2   2    6.10    4.30
  -2   4   2    7.70    4.70
  -2  -2  -2    1.60    4.90
   4  -2  -2    3.30    6.10
  -2   4  -2    2.20    2.90
  -2  -2   2   -3.10    4.80
  -4   2   2   -0.50    3.80
   4  -2   2    5.70    3.60
  -2   4   2    4.20    7.20
   4  -2  -2    3.70    2.80
   2  -4   2   -1.80    3.40
   2  -4   2   -0.60    5.90
   2  -4  -2   -0.10    5.70
   4  -2   2    8.70    5.20
  -2  -2  -2    2.10    9.00
   2   2  -2    7.40    3.80
   2   2  -2   17.00   11.80
   2   2  -2    8.10    4.00
  -2  -2  -2    6.20    3.70
  -2   4  -2    5.50    3.30
  -4   2   2    1.50    4.30
  -4   2   2    0.20    5.70
  -4   2   2    4.60    4.90
   2  -4   2    5.00    4.30
  -2   4  -2   -2.40    5.90
   4  -2  -2    2.60    5.80
   4  -2  -2    4.30    3.50
  -4   2  -2    2.20    4.10
  -4   2  -2    2.80    3.80
   2  -4  -2    8.90    8.90
   2   2   2    2.90    3.10
  -2  -2   2   -1.70    3.70
   2  -4  -2    5.10    4.50
   2   2   2   -4.20    5.60
  -2   4  -2   -4.30    6.90
   4  -2   2    3.10    5.00
  -2   4   2    4.60    4.40
   4  -2   2    5.40    5.40
   4  -2  -2    7.10    5.90
  -4   2  -2    5.50    4.30
  -4   2   2    3.70    4.20
  -2   4   2    0.20    5.80
  -2   4   2    5.80    3.80
  -4   2  -2    5.30    5.90
   2   2   2    8.50    8.20
   4  -2  -2   -8.10    8.90
   2  -4  -2    9.00    5.10
   2   2  -2   11.20   10.30
   2  -4  -2    5.10    3.70
   4  -2   2    4.90    2.10
   2   2   2   -6.30    4.90
   1  -4  -2    6.10    9.90
   1  -4  -2    5.90   11.20
   1  -4  -2    2.50    4.60
  -4   1   2   -0.40    2.20
   1   3   2    3.20    4.50
   1  -4  -2    1.10    4.40
   3   1  -2   -0.50    2.60
  -3  -1  -2    2.50    5.10
  -3  -1  -2    5.30    4.10
  -3  -1  -2    3.60    3.80
   3  -4   2   -0.50    2.80
   4  -3  -2    3.20    7.70
  -3   4   2    3.20    5.10
  -1  -3   2    8.10    5.30
  -4   1   2    8.50    6.60
  -1   4  -2    2.30    3.30
  -3  -1  -2   -0.80    4.50
  -4   1   2   -5.50    4.00
   3   1  -2   -1.00    5.50
   3   1  -2    0.40    3.90
  -1  -3   2    8.70    7.70
   4  -3  -2   -1.90    6.60
   4  -3  -2    0.60    2.90
   4  -3  -2   -3.20    3.20
  -1   4  -2   -4.10    5.80
   4  -3  -2   -5.10    6.20
   4  -1   2    1.40    4.70
  -1   4  -2   -2.80    3.10
  -3  -1  -2   -9.20    7.50
   1  -4  -2    6.20    6.60
  -3   4   2   -2.60    4.40
   3  -4   2   -0.50    4.50
  -1   4  -2    2.20    8.20
  -1   4  -2    2.40    4.50
   4  -3  -2    7.00   10.70
   3   1  -2    5.00    3.40
  -4   3  -2    1.30    3.80
  -4   3  -2    5.10    5.80
  -4   3  -2   -2.60    4.00
   1  -4  -2    1.40    4.60
  -1   4  -2    0.90   11.80
  -1   4  -2    0.10    2.10
  -1  -3   2   -4.60    9.90
  -1  -3   2    2.80    4.40
  -1  -3   2   -0.20    4.40
   3   1  -2   -5.10   10.50
   3  -4   2    3.50    5.70
   3  -4   2   -2.60    3.80
  -4   1   2   -9.30    6.80
   3  -4   2    2.80    5.10
  -4   1   2   -3.80    4.00
   3   1  -2   -0.90    3.40
   1   3   2    2.50    3.40
   1   3   2   -3.50    5.30
   4  -1   2   -4.80    6.50
   4  -1   2   -0.90    3.90
  -1   4  -2   -0.10    2.80
   3  -4   2   -6.60    9.40
  -4   3  -2    8.10    4.40
   1   3   2   -0.90    5.20
  -3   4   2   -2.00    3.20
   3   1  -2   -0.20    4.40
   4  -3  -2   -0.70    4.00
   4  -1   2   -2.70    3.60
  -4   3  -2    3.50    4.10
  -4   1   2    2.20    3.90
  -1   4  -2    1.60    6.60
   4  -1   2    0.40    4.20
   1   3   2  -12.90    7.70
   1  -4  -2    3.50    4.70
  -4   3  -2    1.00    6.00
   1   3   2    9.00    8.80
  -1   4  -2    2.50    6.50
  -3   4   2    4.00    4.30
  -3   4   2    5.10    3.90
   3   1  -2   -5.70   11.90
  -3  -1   2    1.80    2.90
  -4   1  -2    2.60    4.30
  -4   3   2   -5.30    4.00
   1   3  -2   -4.10    3.60
   4  -3   2   -0.50    5.10
  -4   1  -2    0.90    3.50
   4  -3   2    0.00    1.70
  -1   4   2    0.60    6.80
  -1   4   2    3.50    5.50
  -4   1  -2   -3.80    3.80
  -3   4  -2    4.20    3.60
  -1  -3  -2    3.00    5.80
   4  -3   2   -2.20    4.60
  -1  -3  -2   -1.00    9.20
   4  -1  -2    5.00    5.50
   4  -1  -2   -7.50   11.30
   1  -4   2    2.10   10.40
  -3   4  -2   -2.00    2.00
   1  -4   2    0.80    5.00
   1   3  -2   12.60   12.40
  -4   3   2    3.20    5.40
   1  -4   2    5.60    5.80
   3   1   2    3.60    5.20
  -3   4  -2   -2.60    4.10
   1  -4   2   -1.70    3.80
   4  -3   2   -3.50    7.00
   4  -3   2   -1.50    3.30
   4  -3   2   -0.80    5.50
   4  -1  -2   -1.00    3.10
   1   3  -2   -0.70    4.70
   3  -4  -2    0.70    4.80
   3  -4  -2   10.60    6.60
  -4   1  -2    3.40    6.30
   3   1   2    5.30    5.50
   3   1   2    0.70    3.30
  -4   1  -2    6.30    4.60
  -4   1  -2   -0.50    4.80
  -4   3   2   -3.40    5.00
   4  -1  -2    6.50    5.30
   3   1   2    0.80    6.70
   1   3  -2   -6.80    8.90
   1   3  -2    2.10    1.80
  -3   4  -2   19.70    7.50
  -1  -3  -2   -1.20    2.60
  -1  -3  -2   -4.30    4.60
  -4   3   2    5.00    4.60
  -1  -3  -2   -5.30    3.80
  -3  -1   2    4.50    5.80
   1   3  -2   -3.20    8.70
  -1   4   2    0.50    3.40
  -1   4   2    5.80    4.30
  -3   4  -2    1.00    3.60
  -4   3   2   -2.50    4.30
   3   1   2    2.00    3.70
   3   1   2   -2.60    3.70
   1   3  -2    4.00    5.40
   4  -1  -2   -2.60    3.30
  -1  -3  -2   11.00    8.50
   3  -4  -2    3.50    4.40
   3  -4  -2    2.30    6.30
  -3  -1   2   -1.70    3.10
   3   1   2    2.40    3.70
  -3  -1   2    3.40    5.20
  -1   4   2    3.60    4.60
  -3   4  -2    3.90    3.70
  -3   4  -2    0.00    7.60
  -3   4  -2   -0.30    3.40
  -3  -1   2    1.10    3.20
   1   3  -2    5.50    6.00
   3  -4  -2    5.80    7.10
   3  -4  -2    9.90    6.70
  -1   4   2    1.50    4.70
   1   3  -2    2.80    2.40
   3  -4  -2   -0.70    3.30
   4  -1  -2    2.50    6.20
   1  -4   2    9.30    6.90
  -3  -1   2    4.70    8.90
   1   3  -2    0.30    2.90
  -4   0   2  451.65   28.30
  -4   0   2  405.96   23.40
   4  -4   2  365.16   20.00
   4  -4  -2  451.55   26.30
   0   4   2  407.86   19.60
   4  -4  -2  386.16   21.60
  -4   4  -2  409.56   22.20
  -4   4   2  422.56   17.30
   0   4   2  418.86   15.00
   4  -4   2  343.87   19.40
   4  -4   2  401.66   22.10
  -4   0   2  417.66   17.00
  -4   0   2  410.26   23.80
   0   4  -2  423.36   17.40
   0   4  -2  327.87   23.30
   0   4  -2  401.96   17.10
   0   4   2  439.66   27.20
   0  -4  -2  408.06   29.30
   0  -4  -2  425.26   19.90
   4  -4  -2  393.36   18.10
   4  -4  -2  419.76   19.00
   0   4  -2  404.96   20.90
   4   0   2  409.16   19.50
   4   0   2  387.76   19.20
  -4   4  -2  413.16   19.20
  -4   4  -2  391.06   18.30
   4   0  -2  406.66   17.00
   0   4  -2  381.26   22.50
  -4   0  -2  429.96   19.10
  -4   0   2  419.96   17.70
  -4   4  -2  419.56   15.30
   0   4  -2  389.16   19.40
   4  -4   2  447.66   25.60
   0  -4   2  425.56   24.10
  -4   4   2  416.36   20.80
  -4   4   2  426.36   18.20
  -4   4   2  359.16   20.60
   4   0   2  403.66   27.50
   0  -4  -2  358.56   20.80
   4   0  -2  412.96   19.20
   4   0   2  386.46   18.90
  -4   4   2  406.96   17.40
   0  -4  -2  394.76   26.30
   4   0  -2  396.56   18.40
  -4   0  -2  414.36   27.20
   0   4  -2  390.56   14.50
   0   4  -2  397.36   19.00
  -4   0   2  402.06   20.60
   4   0  -2  419.96   19.60
   4  -4  -2  386.56   24.80
   0  -4  -2  398.26   21.20
   4  -4  -2  409.56   19.50
   0   4   2  433.86   20.80
  -4   4  -2  420.96   19.50
  -4   4  -2  442.76   33.70
   4   0  -2  390.86   24.10
   4  -4   2  413.66   16.00
   0  -4   2  350.76   29.40
  -4   0  -2  408.06   21.10
  -4   4   2  381.76   18.60
   0   4   2  381.66   24.70
   4   0   2  396.46   19.00
   0  -4   2  397.36   21.40
   4   0  -2  437.66   20.60
   2   3   2  817.22   44.10
  -5   2   2  936.11   39.10
  -5   2   2  890.91   32.60
  -2   5  -2  862.61   35.20
  -5   3  -2  915.71   36.70
   2  -5  -2  860.51   45.60
   5  -3  -2  879.01   33.30
   5  -2   2  897.01   37.70
  -2   5  -2  849.52   35.70
   3   2  -2  901.81   34.30
   3  -5   2  834.32   35.70
  -2   5  -2  870.51   37.70
  -2   5  -2  848.92   34.00
   5  -3  -2  919.41   36.30
  -5   3  -2  868.31   41.30
  -3  -2  -2  898.81   37.70
  -3  -2  -2  909.91   34.40
   2  -5  -2  916.31   36.80
   2   3   2  924.61   37.10
   3  -5   2  857.01   37.90
  -2  -3   2  891.81   36.30
   5  -3  -2  910.71   43.50
  -5   2   2  905.01   41.80
  -3   5   2  890.61   37.30
   3  -5   2  845.02   46.20
   3   2  -2  955.20   33.20
   2  -5  -2  882.71   35.10
   5  -2   2  891.31   32.50
   3   2  -2  877.41   39.90
  -3   5   2  926.21   35.10
  -3   5   2  847.52   36.90
   3  -5   2  868.71   31.70
   5  -2   2  902.41   35.50
   5  -2   2  895.21   45.00
   3  -5   2  893.51   40.50
   5  -2   2  823.22   38.30
  -2  -3   2  890.71   38.50
   2  -5  -2  925.01   36.60
  -2   5  -2  883.51   32.90
   3   2  -2  898.11   34.40
   3   2  -2  886.11   35.50
   3   2  -2  889.21   33.00
  -5   2   2  930.81   37.10
   3  -5   2  884.71   34.80
  -5   3  -2  900.41   36.90
  -5   3  -2  879.91   37.70
   2   3   2  872.21   36.10
   5  -3  -2  883.61   34.70
  -2  -3   2  878.31   44.10
  -2   5  -2  909.91   34.10
   2  -5  -2  837.52   42.70
   2   3   2  808.82   42.30
   3  -5   2  880.91   38.40
  -2   5  -2  893.11   34.10
  -2  -3   2  862.91   35.20
  -3  -2   2  852.51   38.00
  -3  -2   2  866.61   32.80
   3  -5  -2  948.01   42.90
  -5   3   2  890.81   38.90
   2   3  -2  927.21   34.20
  -3   5  -2  888.81   32.70
  -2  -3  -2  915.91   47.20
   3   2   2  930.01   43.40
  -5   2  -2  917.41   36.40
  -3   5  -2  824.42   33.50
  -3   5  -2  913.21   34.90
   2  -5   2  868.71   38.10
   3  -5  -2  887.21   36.30
  -3  -2   2  891.41   34.70
  -3  -2   2  912.31   32.20
  -2  -3  -2  894.01   32.70
  -5   3   2  937.91   37.70
   5  -2  -2  785.12   51.99
  -2  -3  -2  923.21   37.90
   3  -5  -2  838.72   33.70
   3   2   2  879.91   33.90
   3   2   2  914.51   36.20
   2   3  -2  907.61   35.90
   3  -5  -2  890.31   35.50
  -2   5   2  845.82   39.20
   2  -5   2  911.41   33.40
   2   3  -2  895.21   38.70
   2  -5   2  851.31   40.80
   2   3  -2  890.01   34.50
   2  -5   2  881.61   36.90
   3   2   2  923.71   36.10
   5  -3   2  857.51   43.80
   5  -3   2  909.61   31.60
   3  -5  -2  852.21   36.20
  -3  -2   2  921.21   46.30
  -2  -3  -2  839.12   31.50
  -5   2  -2  944.71   38.00
  -3  -2   2  910.61   39.60
  -2   5   2  949.60   37.70
  -2   5   2  836.42   41.90
  -5   3   2  889.81   39.00
   3   2   2  880.91   36.40
   2   3  -2  924.11   35.10
   5  -3   2  884.61   34.90
   5  -2  -2  902.11   35.60
  -5   2  -2  861.71   36.00
   5  -3   2  887.11   37.90
   5  -2  -2  904.51   35.20
  -2   5   2  938.71   37.10
   2   3  -2  887.81   31.70
  -3   5  -2  908.31   34.30
  -5   3   2  877.81   33.00
   2  -5   2  902.51   34.80
   3   2   2  918.41   45.80
  -3   5  -2  869.11   34.20
   2  -5   2  830.32   46.40
  -2   5   2  851.21   35.30
  -5   2  -2  899.31   43.10
   1   4   2  -14.70   11.80
  -4   5   2    9.50    6.20
  -4   5   2   11.20    6.30
   5  -4  -2    0.60    5.30
  -5   4  -2   -2.10    5.70
  -1  -4   2   -6.90    6.90
   4  -5   2   19.80    6.70
  -5   4  -2    1.00    5.60
  -1   5  -2    9.80    7.70
  -1  -4   2    1.00    5.10
   4   1  -2   10.20    5.60
   1  -5  -2   16.30   12.90
  -1   5  -2    1.60    6.60
   1   4   2    2.70    6.20
   4  -5   2    4.30    7.60
   5  -4  -2    5.20    5.70
  -1   5  -2    6.40    4.40
   4   1  -2    8.60    3.90
   5  -4  -2    6.10    4.40
   5  -1   2    4.40    9.60
   1  -5  -2    2.60    5.20
  -4  -1  -2  -12.30   11.20
   5  -1   2    6.20    5.80
  -4  -1  -2   -6.00    6.20
   4  -5   2    6.40    4.70
   1  -5  -2    8.00    6.40
   4   1  -2    6.00    8.50
   4  -5   2   14.00    9.20
  -1   5  -2   -1.50    5.00
  -5   1   2    0.30    3.20
  -5   1   2    6.40    9.30
  -5   1   2    3.00    5.80
  -4   5   2    7.70    6.30
  -1  -4   2   -9.20    9.30
   1  -5  -2    4.20   12.50
   1  -5  -2    5.50    6.40
   5  -1   2   -3.70    4.60
  -5   1   2    2.60    6.40
  -5   4  -2    6.10    7.60
   4  -5   2    9.30   12.30
   4   1  -2    4.40    4.30
  -4  -1  -2   -1.30    4.30
   5  -1   2    2.70    5.30
  -5   1   2    6.70    5.60
  -1   5  -2    0.80    4.50
  -5   1   2    4.90   11.30
   1   4   2    0.00    5.00
   5  -4  -2    9.20   10.60
   4   1  -2    4.30    5.00
   1   4   2   16.80   11.50
  -1   5  -2    3.30    2.60
  -4   5   2    3.10    3.70
   4   1  -2    1.50    7.30
  -1  -4   2   17.30   13.80
  -1   5   2    5.70    5.30
  -1   5   2    6.60    4.50
   4   1   2    1.50    5.40
  -4   5  -2   -2.60    4.60
   5  -4   2    0.10    4.60
  -1   5   2   15.20   11.50
  -5   1  -2    2.60    5.90
  -4   5  -2    6.30    3.20
   4   1   2    4.50    5.60
  -5   4   2    8.40    6.20
  -1   5   2   10.80    6.60
   5  -4   2   -3.90    6.70
  -4  -1   2    6.20    4.50
  -4  -1   2    7.40    5.20
   4   1   2    6.30    8.60
   1  -5   2   -3.10    7.30
  -5   1  -2    4.40    6.50
   1  -5   2   -1.80    7.90
   4  -5  -2    4.40   11.60
   1  -5   2    9.00   15.00
   1   4  -2    5.00    4.40
  -1   5   2  -10.30   12.10
  -4  -1   2   13.40   12.10
   1   4  -2    4.80    4.80
   4  -5  -2   -0.70    4.50
   5  -4   2    2.70    2.70
  -5   1  -2  -10.70    9.40
  -1  -4  -2    4.50    6.40
  -4  -1   2    2.70    7.80
   4  -5  -2    9.20    6.20
   4  -5  -2    9.20    6.80
  -4  -1   2    4.00    6.90
  -5   4   2    7.50    6.40
   5  -1  -2    1.40    4.70
  -4   5  -2   13.00    5.90
   5  -1  -2    7.70    5.20
  -5   1  -2    0.40    4.90
  -4   5  -2    8.80    4.80
  -1  -4  -2   -3.10   10.70
  -4   5  -2    8.60    5.10
   1   4  -2   -7.70    6.50
  -4  -1   2    2.00    4.80
   1   4  -2   10.50    5.30
   1   4  -2   -5.60    5.80
  -1  -4  -2    1.70   14.90
   4   1   2    2.20    4.20
  -1  -4  -2    3.20    3.10
   5  -1  -2    8.20    8.60
   5  -4   2    0.10    9.90
  -5   4   2    0.30    5.70
   4  -5  -2   -1.30    9.70
   4   1   2    1.70    5.20
   1   4  -2    4.70    7.80
   5  -4   2    6.00    8.60
  -5   5  -2 4589.54  153.08
   5   0  -2 4561.84  157.48
   0   5  -2 4708.63  158.28
   5  -5  -2 4693.63  156.88
   0  -5   2 4438.86  160.48
   5   0   2 4724.33  156.48
   0  -5  -2 4544.15  167.08
   5  -5  -2 4339.67  166.78
  -5   5   2 4556.24  161.18
   0  -5   2 4748.82  163.98
   0  -5   2 4641.24  173.08
  -5   5   2 4447.96  155.08
  -5   0   2 4668.63  159.78
   0   5  -2 4407.06  158.98
   5   0  -2 4780.42  166.88
   0   5  -2 4609.54  157.48
  -5   0  -2 4788.32  157.98
  -5   0   2 4571.94  163.58
   0   5  -2 4392.76  155.38
   0  -5  -2 4593.54  153.68
  -5   0   2 4613.54  154.98
   0  -5  -2 4527.65  170.58
   5  -5   2 4698.73  153.98
  -5   5  -2 4639.94  158.58
   5   0   2 4614.94  158.88
  -5   0   2 4551.44  169.78
   5   0   2 4697.93  158.78
   0  -5  -2 4448.35  154.18
  -5   5  -2 4694.23  158.58
   5  -5   2 4569.74  161.88
   0  -5  -2 4588.34  157.98
   5  -5   2 4596.74  155.88
   5   0   2 4642.64  171.08
   0   5   2 4602.24  159.68
   0   5   2 4485.45  158.68
   5   0  -2 4579.04  158.18
  -5   5  -2 4639.14  162.58
   5  -5   2 4169.08  157.88
  -5   0   2 4551.64  157.58
  -5   0   2 4466.85  155.58
  -5   5   2 4485.05  155.48
  -5   5   2 4681.83  160.38
   0   5   2 4464.05  167.68
  -5   0  -2 4604.64  168.98
   5  -5  -2 4693.83  166.98
  -5   0   2 4671.43  164.68
   5  -5  -2 4569.64  158.58
   5  -5   2 4868.81  167.98
   5   0  -2 4611.24  155.58
   5  -5  -2 4624.04  157.48
   0   5  -2 4503.85  157.78
   3  -6   2 1242.88   55.19
   3   3   2 1256.57   49.90
   6  -3  -2 1266.47   47.00
   6  -3  -2 1230.78   48.20
   6  -3   2 1303.27   61.49
  -3  -3   2 1344.57   61.49
   6  -3   2 1345.67   49.40
   3  -6   2 1254.07   47.10
   6  -3  -2 1287.47   59.49
   3  -6  -2 1181.78   48.40
  -3  -3  -2 1210.38   50.19
   3  -6  -2 1166.08   45.60
   6  -3   2 1269.57   45.10
  -3  -3  -2 1176.68   45.40
   6  -3  -2 1254.47   49.50
  -6   3  -2 1317.27   58.19
  -3  -3   2 1151.68   51.99
  -3   6   2 1269.17   51.29
   3  -6   2 1268.97   65.19
  -6   3   2 1295.37   53.59
  -3   6  -2 1267.57   48.10
  -3  -3  -2 1199.58   61.69
  -3   6   2 1269.77   49.00
  -3  -3   2 1212.88   53.09
   3   3  -2 1294.97   48.40
  -6   3  -2 1235.48   51.19
   3   3  -2 1260.47   44.10
   3  -6  -2 1318.27   62.19
   3  -6  -2 1229.68   59.59
   6  -3   2 1286.87   52.29
   3  -6  -2 1257.57   49.99
  -3   6  -2 1247.38   46.50
   3  -6  -2 1324.67   50.59
   3   3   2 1299.97   61.59
  -3  -3   2 1249.18   42.90
   3   3  -2 1313.07   48.10
   3   3  -2 1331.17   56.09
   3   3  -2 1255.97   47.40
   3  -6   2 1272.77   52.89
  -6   3  -2 1233.88   50.39
  -3  -3  -2 1293.77   51.89
   3  -6   2 1259.97   53.09
  -6   3  -2 1318.17   51.19
  -6   3   2 1345.67   51.69
   3   3   2 1247.68   50.39
  -3   6  -2 1250.67   49.50
  -3   6  -2 1246.78   46.50
  -6   3   2 1312.47   54.99
  -6   3   2 1200.28   45.80
  -3   6  -2 1263.57   49.10
  -6   4  -2  122.29   13.90
   4  -6   2  103.39    9.90
  -6   4  -2  125.49   13.80
   6  -4  -2   98.99   10.40
   6  -4  -2  136.09   12.30
  -4  -2  -2  126.29   15.00
  -2  -4   2  100.79   11.50
  -4   6   2  114.19   11.00
  -2  -4   2  139.59   16.60
   6  -4  -2  132.09   13.60
   4  -6   2  119.59   17.60
   4   2  -2  116.89   10.40
   2  -6  -2  104.99   21.80
  -4  -2  -2  135.59   31.10
   2   4   2  135.89   22.20
   4  -6   2   98.99   20.30
  -6   2   2  135.19    8.30
  -4   6   2  131.59   17.10
   4   2  -2   85.99    9.50
   2   4   2   91.79   11.80
   4  -6   2  120.79   17.40
   6  -2   2  105.99    8.60
  -2   6  -2   92.99   11.60
   2  -6  -2  106.89   11.70
   2  -6  -2  113.49   14.70
   4   2  -2  102.29   15.80
  -6   4  -2   89.49   14.40
   2   4   2  103.49   13.60
  -2   6  -2  115.39   16.10
   4   2  -2  104.09   10.90
  -4  -2  -2  116.99   10.40
   4  -6   2   98.69   12.20
  -6   2   2  115.09   13.50
  -6   2   2  137.19   18.10
  -6   2   2   96.29   16.90
   2  -6  -2  103.09   12.30
  -6   2   2  114.29   14.70
  -6   2   2  107.99    9.20
  -2   6  -2  102.79    8.40
  -2   6  -2  100.09   10.20
  -2   6  -2  116.99   13.10
  -2  -4   2  125.29   20.40
   2  -6  -2  106.89   21.30
   6  -2   2   94.19   12.20
   4  -6   2  107.59   15.20
  -4   6   2  124.69   14.70
   6  -2   2  115.39   21.10
   4  -6  -2  113.99   11.90
   2   4  -2  101.89   12.50
  -4   6  -2   98.89    8.80
  -6   4   2  152.98   19.90
   4   2   2  118.29   11.90
   2   4  -2  115.59   12.50
   6  -2  -2  106.69   16.20
  -4   6  -2  104.19   11.60
  -4  -2   2   96.79    9.80
  -6   4   2  100.39   13.20
   4   2   2  101.89   13.30
  -6   2  -2  101.59   12.90
   6  -4   2  106.19   14.00
   2  -6   2   96.49   12.70
   2  -6   2  125.39   17.40
   2   4  -2  116.99   11.00
  -4  -2   2  116.39   10.70
  -2   6   2   99.59   11.80
  -2   6   2  112.09   12.50
  -6   2  -2  137.19   21.30
   2  -6   2  109.29    9.20
  -6   2  -2  104.09   13.70
  -2  -4  -2  166.18   24.90
   2  -6   2  121.59   14.50
   2  -6   2  123.79   25.70
  -2  -4  -2  105.29   14.20
  -6   4   2  113.09   13.20
  -2   6   2  123.09   17.70
   4   2   2  106.29   11.80
   4  -6  -2  130.89   12.80
  -2  -4  -2  105.79    8.10
   6  -2  -2  120.79   13.00
  -4  -2   2  128.69   23.20
   4  -6  -2  174.68   23.00
  -4   6  -2  110.59   10.80
   6  -4   2   64.09   15.30
   4  -6  -2  136.59   25.50
  -6   2  -2  128.79   13.60
  -4  -2   2  102.29   14.50
  -6   4   2  109.89   15.20
  -4  -2   2  108.49   15.90
   4   2   2   93.69   10.90
  -6   4   2   98.49   11.00
   6  -2  -2   93.39   10.70
   4   2   2  164.98   23.70
   6  -4   2  111.29    7.60
   2   4  -2  110.79   11.70
  -2   6   2  118.19   14.10
   4  -6  -2   78.89   20.70
   6  -4   2  108.99   11.60
   5  -6   2   72.19   10.00
   6  -5  -2   83.89   11.60
   6  -5  -2   91.49   20.00
  -1   6  -2   93.99   12.30
  -5   6   2  102.69   13.60
   1  -6  -2  103.59   22.80
   5  -6   2  107.99   16.30
  -5   6   2   83.59   11.40
   6  -1   2   85.89   11.40
   6  -5  -2   98.19   10.30
   1   5   2   94.39   11.90
  -5  -1  -2   83.99   13.20
  -1   6  -2   68.79   12.00
   5  -6   2  102.99   23.20
   1   5   2   57.49   16.10
  -6   5  -2   93.59   14.40
  -6   5  -2   81.59   12.20
  -5   6   2   85.89    9.80
  -6   5  -2   97.79   13.50
  -1  -5   2   96.09   14.40
   6  -1   2   72.49   20.30
   1  -6  -2   70.19    9.70
   5   1  -2  102.69   18.10
   5   1  -2   86.39   11.20
   6  -5  -2   91.89   11.60
  -6   1   2   77.49   18.20
  -6   1   2  110.49   14.90
   6  -1   2   74.89   11.30
   5  -6   2   84.59   10.10
   6  -1   2   93.49   11.00
  -1  -5   2   73.09   21.80
  -5  -1  -2   79.39   11.00
  -1  -5   2   91.89   17.70
  -6   1   2   93.09   17.70
   5  -6   2   80.49   15.40
   6  -5  -2   86.89   16.40
   5  -6   2   67.29   16.00
  -6   1   2   75.29   10.90
   5   1  -2   92.49   12.00
  -1   6  -2  101.39   13.10
   5  -6   2   80.79   12.20
   1   5   2   73.09   12.10
  -1   6  -2   81.39    9.60
  -6   1   2   83.99   10.00
  -5   6   2   89.19   13.30
   6  -1   2   82.69    9.00
   1  -6  -2   76.39   11.30
   1  -6  -2   74.19   20.20
   5   1  -2   79.49    9.40
   1   5  -2   78.79   10.30
   6  -5   2   59.59   12.40
   5  -6  -2   94.19   19.60
  -5  -1   2   90.99   11.30
  -1  -5  -2   85.29    8.90
   5  -6  -2   98.49   12.40
  -6   1  -2   83.19   11.10
   1  -6   2   79.69   24.80
   1   5  -2  106.09   12.60
  -5   6  -2   76.89   10.70
  -6   5   2   90.99   10.80
   5   1   2   85.29   11.80
   6  -5   2   58.39    8.80
  -6   1  -2   66.49   14.80
  -1  -5  -2  103.89   20.90
  -1  -5  -2  110.99   24.10
   1   5  -2   70.49   10.00
   5  -6  -2   69.89   18.10
  -1   6   2  113.19   14.90
  -6   5   2   61.39   10.80
  -5  -1   2   88.59   11.30
  -5   6  -2   99.29   12.00
  -5  -1   2   53.19   13.40
   5   1   2  101.09   13.40
   5  -6  -2   40.70   19.20
  -1   6   2   82.29   18.20
   6  -1  -2   85.89   10.70
  -5  -1   2   75.79   13.40
   6  -1  -2   75.79   10.90
   6  -5   2   82.59    7.50
  -6   5   2   85.69   13.90
   5   1   2   87.89   10.70
   1  -6   2   71.59   13.30
   6  -1  -2   64.79   16.10
   6  -5   2   78.59   19.00
  -1  -5  -2   81.59    6.80
  -5  -1   2  106.39   22.60
   5   1   2   71.59   16.50
  -5  -1   2   96.69   11.50
  -1   6   2   91.69   11.80
  -5   6  -2   74.49    8.00
   1  -6   2  101.89   14.30
  -6   1  -2   87.79   12.80
   5  -6  -2   83.19   10.70
   6   0  -2  479.85   23.80
   0   6   2  392.46   24.60
  -6   6  -2  412.46   24.10
   6  -6  -2  418.66   25.20
   0  -6  -2  412.96   16.50
  -6   0   2  424.86   25.20
   6  -6   2  421.06   22.10
   6  -6   2  412.96   37.90
   6  -6   2  416.36   19.70
  -6   0   2  407.76   38.00
   6   0  -2  429.86   23.40
   0  -6   2  402.16   27.80
   6  -6  -2  420.76   21.70
   6  -6  -2  414.66   25.50
  -6   0   2  453.95   31.30
   0  -6  -2  416.76   23.70
   6  -6  -2  418.26   36.50
   6  -6  -2  436.56   37.30
  -6   6  -2  359.56   19.70
  -6   0  -2  410.96   26.30
   0   6  -2  425.76   21.30
   0   6   2  382.26   34.50
   6   0   2  424.66   20.00
  -6   0  -2  427.46   23.90
   0  -6   2  373.46   44.50
  -6   0   2  439.56   29.50
  -6   6  -2  387.16   17.60
   6   0   2  402.86   24.40
   0   6  -2  407.46   23.60
   6   0  -2  435.46   34.00
   6   0   2  418.86   24.10
   6  -6   2  411.36   29.10
  -6   0   2  448.26   23.70
  -6   6  -2  420.46   23.90
   0  -6  -2  437.36   40.90
  -6   0  -2  433.56   36.10
   0  -6  -2  382.16   17.00
  -6   6   2  426.16   20.60
   6   0  -2  450.55   20.80
   0  -6  -2  363.46   38.50
   6  -6   2  337.77   32.20
  -6   6   2  413.06   26.10
   0   6  -2  344.27   22.40
   0   6   2  385.26   25.20
  -6   6   2  386.56   26.70
  -6   6  -2  410.76   18.60
   0  -6   2  427.26   30.50
   4   3  -2  569.54   26.30
  -4   7   2  542.85   26.60
   7  -3   2  476.85   41.20
   3  -7  -2  468.55   24.10
  -4   7   2  550.74   29.00
   7  -4  -2  551.34   28.70
  -7   4  -2  548.65   30.10
   3   4   2  527.25   28.80
   3   4   2  527.05   28.30
  -3  -4   2  524.15   41.90
  -3  -4   2  506.35   31.90
   3  -7  -2  545.95   30.00
  -7   3   2  512.45   23.40
   7  -3   2  523.35   22.50
   7  -3   2  556.34   27.90
  -7   3   2  536.55   29.40
   4  -7   2  458.75   22.70
   3  -7  -2  489.15   42.40
   4  -7   2  558.04   33.80
  -4  -3  -2  481.15   41.60
   7  -3   2  601.44   32.30
   4  -7   2  520.25   21.20
  -3   7  -2  563.94   26.20
  -3   7  -2  539.85   27.10
   3  -7  -2  443.86   27.20
   4  -7   2  535.45   33.20
  -4  -3  -2  540.55   23.50
   3   4   2  549.15   41.70
  -3   7  -2  524.75   23.60
  -4  -3  -2  534.85   29.80
  -7   3   2  566.44   36.40
  -7   4  -2  556.64   29.70
   3  -7  -2  607.24   45.10
  -7   4  -2  538.35   36.50
   4  -7   2  508.25   44.30
   7  -4  -2  514.85   25.90
   3  -7  -2  501.05   22.90
   4  -7   2  531.05   36.90
  -7   3   2  553.04   32.10
  -7   3   2  461.95   35.00
  -3  -4   2  470.55   28.50
   3  -7  -2  578.64   28.70
   4   3  -2  544.25   26.50
  -4  -3  -2  517.05   23.40
   7  -4  -2  510.15   25.10
   7  -3  -2  511.15   28.00
   4  -7  -2  489.25   37.20
   3   4  -2  586.24   26.40
   4   3   2  524.65   27.60
  -7   4   2  557.54   31.60
   7  -4   2  523.35   43.10
  -3  -4  -2  575.74   30.60
   7  -3  -2  477.55   39.90
   7  -3  -2  521.95   25.80
  -7   4   2  515.15   32.00
  -7   3  -2  520.55   28.40
   7  -4   2  545.05   22.00
  -7   3  -2  558.94   30.30
   3  -7   2  554.04   32.40
  -4  -3   2  539.25   33.10
   4  -7  -2  478.75   42.30
  -3   7   2  512.55   28.10
   4   3   2  519.45   26.30
  -4   7  -2  564.94   25.10
   3  -7   2  482.45   23.70
   3  -7   2  541.75   35.30
   4  -7  -2  534.45   28.60
  -4  -3   2  597.74   44.80
   4  -7  -2  536.25   28.70
   4   3   2  560.94   29.40
  -4   7  -2  540.85   27.00
   7  -3  -2  549.05   25.90
   3  -7   2  560.34   46.20
   7  -4   2  541.65   27.10
   7  -4   2  542.35   31.80
  -4   7  -2  557.24   27.00
   3   4  -2  499.35   29.70
  -4  -3   2  518.55   27.70
  -3  -4  -2  574.64   44.70
  -4  -3   2  528.65   21.60
  -3   7   2  533.65   28.00
  -7   4   2  547.85   35.80
  -7   3  -2  469.55   37.30
   3   4  -2  564.84   26.90
  -3   7   2  513.25   26.50
   4  -7  -2  553.04   42.80
   4   3   2  524.35   41.30
  -3  -4  -2  513.25   22.00
  -7   3  -2  579.14   30.10
  -4  -3   2  538.95   21.90
   3  -7   2  483.25   32.70
  -7   4   2  532.85   30.20
  -7   5  -2   38.50   11.90
   5  -7   2   34.20   14.20
  -7   2   2   76.39   17.40
   7  -5  -2   37.30    7.90
   7  -2   2   48.10   18.80
   5   2  -2   44.30   11.10
   2  -7  -2   20.10   20.00
   5  -7   2   33.20   11.50
   2   5   2   35.70    9.90
   2  -7  -2   32.60    8.20
  -7   5  -2   27.90   13.40
   7  -2   2   48.20    7.70
   2  -7  -2   48.20   10.90
   2   5   2   53.59   20.50
  -5  -2  -2   48.10   12.70
  -7   5  -2   53.09   12.40
  -7   2   2   53.59   19.30
   7  -2   2   27.10    9.40
  -7   2   2   40.30   11.20
  -2  -5   2   47.90   14.10
   7  -5  -2   46.60   10.70
   5  -7   2   30.10   23.50
   5  -7   2   53.29   17.00
   5  -7   2   38.20    8.00
  -5   7   2   38.90   11.20
   2  -7  -2   16.00   12.70
   5   2  -2   52.79   10.10
   7  -5  -2   78.09   22.00
   5   2  -2   35.50    8.00
   5  -7   2   23.30   15.40
   7  -5  -2   53.29   12.00
   2  -7  -2   31.50   24.30
  -5  -2  -2   36.80    8.60
  -2   7  -2   47.30    9.20
  -2   7  -2   51.39    9.90
  -7   2   2   56.79   13.20
  -5  -2  -2   30.20   19.80
  -2  -5   2   46.70   19.50
   2   5   2   50.19   12.00
  -2   7  -2   33.40    5.80
  -5   7   2   34.80    8.80
   7  -2  -2   37.50   15.70
  -7   5   2   48.70   14.10
   2  -7   2   11.40   11.60
   5  -7  -2   47.30   10.30
  -5  -2   2   56.19   15.40
  -5  -2   2   43.20    8.50
   5   2   2   35.70    9.20
   5   2   2   37.50    9.50
   5  -7  -2   16.50   22.00
   5  -7  -2   35.70   31.70
  -7   2  -2   20.10    8.40
  -7   2  -2   43.20   11.60
   7  -2  -2   39.80   11.00
  -2   7   2   47.30   10.40
  -7   2  -2   70.19   20.30
   7  -5   2   48.30   10.30
  -5   7  -2   35.40   10.00
  -7   5   2   21.20   10.30
   7  -5   2   60.09   14.70
   2   5  -2   41.30    9.10
  -2   7   2   53.49   17.80
  -5  -2   2   48.10    8.60
  -2  -5  -2   36.80    4.90
   7  -2  -2   60.89   10.10
  -5  -2   2   24.30   20.30
   5   2   2   43.00   18.70
   2  -7   2   31.80   11.70
   5  -7  -2   36.10   16.70
  -5  -2   2   44.40   12.30
   2  -7   2   67.29   16.50
  -2   7   2   46.10    8.30
   7  -5   2   28.00   17.90
   5  -7  -2   56.79   12.50
   5   2   2   61.09   12.40
   2   5  -2   36.20   10.20
  -5   7  -2   36.40    9.30
  -2  -5  -2   46.80   23.30
   2  -7   2   -1.60   24.30
  -2   7   2   30.60   10.80
  -7   2  -2   48.10   12.60
  -2  -5  -2   41.30   11.40
  -7   5   2   32.00   11.30
  -7   6  -2   66.89   13.10
  -6   7   2   71.69   13.70
  -6  -1  -2   83.19   15.50
   7  -1   2   97.99   14.60
  -1  -6   2  102.19   18.30
  -6   7   2  105.29   15.50
   7  -6  -2   92.59   26.50
  -6  -1  -2  110.39   15.30
  -7   1   2   66.99   23.90
   1  -7  -2  111.89   28.50
   1  -7  -2   87.19    8.80
   7  -6  -2   72.49   14.10
  -1  -6   2  107.19   33.40
   1  -7  -2   77.69   26.60
   7  -1   2   84.29   10.80
   7  -1   2   93.09   14.10
  -1  -6   2   98.39   22.40
   6   1  -2   93.99   21.60
   6   1  -2   79.19   12.30
   6   1  -2   80.29   13.10
  -1   7  -2  100.19   12.10
  -7   6  -2  109.09   19.40
   1  -7  -2   77.89   13.00
   6  -7   2   38.20   19.30
   6   1  -2   80.39   10.20
   6  -7   2   68.09   17.50
  -7   1   2   72.29   14.20
   7  -6  -2   86.39   13.40
   7  -6  -2  101.09   24.60
  -7   1   2   88.19   13.80
   1   6   2  100.69   15.50
   7  -1   2   77.29   19.70
   6  -7   2  128.19   30.60
  -6   7   2   97.49   13.00
   1   6   2   98.79   14.80
  -7   6  -2   68.09   13.70
  -7   6  -2   75.39   14.90
  -7   1   2   62.79   16.70
  -1   7  -2   76.29   12.30
  -6  -1  -2   79.19   23.80
   7  -6  -2   81.29   10.60
   6  -7   2   84.29   11.20
   6  -7   2   54.49   18.00
   7  -6   2   47.90   19.20
  -1  -6  -2   88.19   14.80
   1  -7   2   81.69   18.70
   1  -7   2   77.09   15.90
   7  -1  -2   75.89   12.10
  -6  -1   2  121.99   20.80
  -7   6   2   75.79   15.10
   6   1   2   97.39   24.10
  -6   7  -2   79.89   13.30
   6  -7  -2   94.89   12.70
   6  -7  -2   72.79   23.40
   6  -7  -2  110.29   38.10
   7  -1  -2   74.39   13.00
  -6  -1   2   92.59   25.80
   7  -6   2  106.69   13.00
  -1  -6  -2  125.89   28.30
   1   6  -2   82.19   13.20
  -7   1  -2   78.89   15.60
   1   6  -2   89.99   12.10
   6   1   2  102.29   14.10
  -7   6   2   89.39   11.70
   7  -6   2   80.49   17.40
  -6   7  -2   88.99   13.90
  -1   7   2  113.99   14.60
   7  -6   2  119.79   25.10
  -6  -1   2  101.69   18.10
  -6  -1   2  108.89   14.80
   6  -7  -2  111.49   25.50
   1   6  -2   96.69   21.00
   6  -7  -2   83.29   14.30
   6   1   2  103.39   12.40
  -1  -6  -2   85.09   25.40
  -6  -1   2   88.79   12.80
   1  -7   2   66.79   32.70
   6   1   2  108.39   15.70
  -7   1  -2  111.99   15.20
  -1   7   2   98.89   15.00
  -7   1  -2  102.39   26.30
  -7   6   2   87.89   17.20
   0  -7  -2   65.19   20.60
   7  -7   2   90.79   13.50
  -7   0   2   90.89   16.30
  -7   0   2  124.49   50.09
   0   7  -2  103.29   12.90
   7   0   2   98.59   12.60
   0   7  -2   93.29   22.70
  -7   0   2   92.69   14.00
   0  -7  -2   97.39   32.00
  -7   7   2  107.19   14.60
   7  -7  -2   75.69   28.90
   7   0   2   80.49   17.60
   7  -7  -2  153.48   52.89
   7   0   2   86.89   24.60
   7   0   2   88.99   15.10
  -7   0   2   77.69   20.00
   0   7   2  100.79   15.80
  -7   7  -2  108.09   16.30
   7  -7  -2   99.49   13.40
   0   7   2   62.29   23.80
  -7   0  -2  135.99   16.80
  -7   7   2   78.29   15.50
   7   0  -2   97.29   15.10
   7  -7   2   73.69   26.90
   0  -7   2   59.69   20.20
   7  -7   2   85.39   11.00
  -7   7  -2   86.59   15.90
   0  -7  -2   36.60   29.70
  -7   0   2  103.49   23.20
   7   0  -2   97.79   12.40
   0  -7   2  103.29   35.70
  -7   0  -2  159.98   29.50
   0   7   2   91.69   18.20
   7  -7   2   79.99   19.80
  -7   7   2   85.89   18.60
  -4  -4  -2  111.89   26.80
   4  -8  -2  124.89   18.40
  -8   4  -2  168.78   23.00
   4  -8   2  140.39   42.90
   8  -4   2  166.88   19.00
   8  -4   2  148.59   11.80
   4  -8  -2  169.18   32.60
  -4   8  -2  130.09   14.50
   4  -8  -2  133.79   17.70
  -8   4   2  141.59   22.10
  -4   8  -2  143.39   16.60
   4   4   2  137.29   17.80
   4   4  -2  129.89   18.00
   8  -4   2  120.09   26.40
   8  -4  -2  170.68   32.40
  -4  -4  -2  133.89   13.60
   4   4   2  130.89   21.30
  -8   4   2  148.99   22.70
  -4  -4  -2  129.69   17.60
   8  -4  -2  176.68   19.00
   4  -8  -2  168.88   32.00
   4   4  -2  172.18   18.40
  -4  -4   2  190.58   33.00
  -4   8   2  168.98   29.10
   8  -4   2  187.78   22.50
  -4   8  -2  153.88   18.00
  -4  -4   2  126.39   17.30
  -8   4   2  117.49   17.60
  -8   4   2  150.38   29.90
   8  -4  -2  155.98   20.80
   8  -4  -2  177.98   16.30
  -8   4  -2  169.68   24.30
  -8   4  -2  191.48   29.30
  -4   8   2  129.29   17.10
  -3   8  -2   -8.90    9.70
  -8   5  -2    2.60   12.70
   3  -8  -2  -14.00   28.30
  -5  -3  -2   -0.30    7.70
   5   3  -2    4.30    9.50
  -5   8   2   -6.50   11.70
  -5   8   2    9.40    9.70
   3   5   2   19.70   11.30
  -8   3   2    8.10   19.30
   5  -8   2   16.70   19.10
   5  -8   2  -31.20   30.10
  -8   3   2   12.30   13.20
   8  -5  -2  -45.00   23.80
  -5  -3  -2    2.60   24.10
   5   3  -2    8.60    9.00
   8  -3   2    0.90    6.70
   3  -8  -2   -6.80   12.80
   8  -5  -2    7.30    8.90
  -8   5  -2   26.30   16.60
   3  -8  -2  -31.20   31.60
   3  -8  -2   -5.90   15.30
  -8   3   2    7.60   17.70
  -3   8  -2    0.40    9.60
  -5  -3  -2   22.60   13.70
   8  -3   2   14.10   14.70
  -8   5  -2    2.00   12.10
  -3  -5   2   32.70   26.70
   8  -5  -2   -7.20   12.00
   8  -3   2  -12.00   20.40
   8  -5  -2   -4.50   11.00
   3   5   2   23.00   24.20
   8  -3  -2   13.60   10.40
   5   3   2    3.00   11.70
  -5   8  -2    5.00   10.30
   5  -8  -2   -3.50   27.10
   3   5  -2    1.20   10.10
  -3  -5  -2   -1.70   13.30
   3   5  -2    5.10    9.50
   3  -8   2   15.00   19.40
   8  -3  -2    3.80   12.20
   3  -8   2   32.70   33.80
   5   3   2   12.90   13.20
  -5   8  -2    1.30    9.70
   8  -3  -2    5.60    9.00
  -5  -3   2   27.40   12.20
   8  -5   2   -3.10   16.40
  -8   5   2    1.30   17.60
  -3   8   2    6.20   12.60
   5  -8  -2  -24.20   28.70
  -3   8   2   -3.90   10.20
   5  -8  -2    9.70   13.70
  -5  -3   2   18.40   23.50
  -8   3  -2   -0.40   12.90
  -3  -5  -2   21.70   27.00
  -8   5   2    9.30   15.20
   5   3   2    5.70    9.40
  -8   5   2    6.60   13.20
  -5   8  -2    2.10    9.40
   8  -5   2    1.10    5.50
   8  -3  -2   45.00   31.00
   5  -8  -2    5.60   13.60
   8  -5   2    7.50   11.30
  -8   3  -2   19.40   22.10
   8  -6  -2 1013.20   65.19
  -8   6  -2 1065.49   49.30
   2  -8  -2 1013.60   71.79
   6  -8   2 1054.29   42.80
   6  -8   2 1072.19   66.49
  -6  -2  -2 1133.99   66.49
   8  -6  -2 1151.18   50.59
   2  -8  -2  935.51   49.00
  -8   2   2 1038.00   49.50
  -6  -2  -2 1118.59   51.59
   6   2  -2 1118.29   48.40
  -8   6  -2  975.10   48.70
  -2   8  -2 1050.49   45.90
   6  -8   2 1068.89   70.69
   8  -2   2 1053.09   43.50
   6   2  -2 1140.59   46.10
  -8   2   2 1027.50   59.49
   8  -6  -2 1121.79   47.40
  -2   8  -2 1050.79   47.90
   8  -6  -2 1064.19   45.00
   2   6   2 1079.49   50.59
  -8   6  -2 1092.09   50.49
   2  -8  -2 1094.49   48.10
   2   6   2 1043.40   49.40
   6   2  -2 1023.90   48.90
  -6   8   2 1143.49   51.59
  -6   8   2 1113.89   46.30
  -2  -6   2 1103.89   63.79
  -6  -2  -2 1155.78   45.70
   2  -8  -2 1000.10   71.89
   8  -2   2 1137.89   49.60
   8  -6  -2 1099.59   65.09
   8  -2   2 1061.29   68.99
  -8   2   2 1137.89   56.69
   2   6  -2 1079.59   46.50
  -6   8  -2 1117.19   47.60
   8  -6   2 1065.49   40.40
   8  -6   2 1054.19   55.29
   6   2   2 1128.09   50.19
  -8   6   2 1058.59   51.39
   2  -8   2  966.40   75.29
   8  -6   2 1108.29   47.70
  -6   8  -2 1068.49   46.60
  -2  -6  -2 1075.59   49.90
  -6  -2   2 1037.00   51.19
  -2   8   2 1086.19   50.09
   6  -8  -2 1078.29   49.90
   2   6  -2 1100.39   50.99
  -6   8  -2 1135.99   49.00
   6   2   2 1048.00   48.10
  -8   2  -2  959.70   61.79
   8  -2  -2 1073.49   49.00
  -2  -6  -2 1092.79   73.79
  -8   2  -2 1118.19   50.89
  -2   8   2 1069.29   47.40
   2  -8   2 1028.50   47.60
   6  -8  -2  981.20   64.79
  -8   6   2 1073.79   52.99
  -6  -2   2 1115.59   67.99
   8  -2  -2 1166.18   67.99
  -6  -2   2 1120.99   44.20
   6  -8  -2 1037.00   47.40
  -8   6   2 1046.20   45.80
  -1  -7   2    1.40   24.70
   8  -1   2   41.20   23.30
   7  -8   2  106.29   33.20
   8  -1   2   38.40   11.70
  -7   8   2   87.89   19.10
   1   7   2   58.79   16.50
   1  -8  -2   62.59   15.90
   1   7   2   44.20   13.60
   1  -8  -2   38.90   20.70
   8  -7  -2  108.19   32.90
   8  -7  -2   76.99   19.10
   8  -1   2   40.30   14.50
  -1  -7   2  108.59   37.50
  -7  -1  -2   92.19   15.20
  -8   1   2   84.19   15.90
  -8   1   2   37.20   28.70
   1  -8  -2   88.39   38.00
   7   1  -2   49.10   13.40
  -1   8  -2   47.10   12.70
  -7  -1  -2   39.10   17.00
  -8   1   2   55.29   16.70
  -8   7  -2   69.69   15.80
   7  -8   2   25.10   12.90
   7   1  -2   32.30   14.20
  -1   8  -2   38.40   12.30
   7   1  -2   59.49   12.00
   7  -8   2   44.70   22.70
  -7  -1  -2   60.59   28.50
  -7   8   2   36.20   11.50
   8  -7  -2   50.09   12.00
  -8   7  -2   36.90   14.70
  -7   8   2   52.99   15.50
  -7   8  -2   58.79   15.70
   8  -7   2   70.99   34.40
   1   7  -2   74.09   13.00
  -8   1  -2   29.80   28.10
   7   1   2   48.60   14.30
   7  -8  -2   99.29   33.80
   7  -8  -2   47.90   28.60
  -1   8   2   51.79   13.80
   8  -7   2   59.89   15.00
   8  -7   2   29.30   31.20
  -8   1  -2   54.59   17.10
   1  -8   2   35.40   18.60
  -1   8   2   40.00   14.90
   7  -8  -2   48.50   17.20
  -7  -1   2   90.39   21.70
  -7  -1   2   56.19   13.90
  -8   7   2   52.19   10.70
   7   1   2   73.19   16.20
   7  -8  -2   32.50   12.90
  -7   8  -2   42.80   23.20
   1   7  -2   64.49   13.80
  -8   1  -2   63.59   22.50
  -1  -7  -2   52.99   16.40
   1  -8   2   79.29   38.40
   8  -1  -2   67.19   15.30
   8  -1  -2   43.30   13.50
  -1  -7  -2   43.80   32.50
  -8   7   2   44.10   18.40
  -8   7   2   51.89   16.50
  -1  -7  -2   51.39   26.70
  -7  -1   2   37.40   29.70
  -8   1  -2   56.59   18.70
  -8   8  -2  447.26   32.50
   8  -8  -2  448.76   28.20
  -8   0  -2  309.47   42.80
   0  -8   2  451.65   43.00
  -8   0   2  420.86   31.50
   8   0   2  415.96   43.50
  -8   0  -2  449.95   35.00
   0   8   2  368.76   30.30
   8  -8   2  412.56   30.60
   0   8  -2  415.66   29.50
  -8   0   2  426.56   34.10
  -8   0   2  440.56   54.59
  -8   8   2  432.66   31.90
   0   8   2  418.76   32.90
  -8   0   2  366.96   51.29
   8  -8  -2  561.64   55.29
   0  -8   2  448.76   65.29
  -8   0  -2  614.04   79.69
   8   0  -2  446.96   30.60
   8  -8   2  425.86   56.99
   8   0   2  551.44   62.39
   8  -8   2  412.16   42.90
   8   0  -2  471.75   29.00
   8   0  -2  419.76   31.70
   8   0   2  374.06   31.40
  -8   0  -2  443.96   33.00
   0  -8  -2  389.26   44.70
   8   0   2  412.86   32.30
  -8   8   2  406.76   36.40
   0  -8  -2  412.36   33.20
   0   8  -2  494.15   30.20
   8  -8  -2  476.35   35.30
   0  -8  -2  380.56   52.59
  -8   8  -2  450.25   32.20
  -9   5  -2  135.59   20.00
  -9   5  -2  179.68   21.80
   4  -9  -2  203.68   44.90
   9  -5  -2  180.88   22.30
  -5  -4  -2  153.88   33.20
  -9   4   2  173.18   30.00
   4  -9  -2  185.58   21.50
   4   5   2  160.58   21.90
   9  -4   2  199.98   16.00
  -4   9  -2  194.78   20.10
   9  -4   2  192.78   21.50
   5  -9   2  155.08   44.40
  -9   4   2  198.68   26.70
   9  -5  -2  180.68   19.80
  -9   4   2  197.28   24.30
  -9   5  -2  157.28   27.10
  -9   4   2  151.18   31.70
   4  -9  -2  164.48   23.90
  -4   9  -2  176.28   20.30
  -5   9   2  171.98   22.00
  -5   9   2  122.59   16.60
   5   4  -2  154.78   23.90
   9  -4   2  185.28   26.90
   4   5   2  127.79   18.80
  -4  -5   2  183.98   38.10
   5   4   2  160.18   21.00
   5  -9  -2  255.47   29.00
  -9   5   2  207.38   27.60
  -9   4  -2  166.18   23.40
   4  -9   2  118.09   45.10
   9  -4  -2  187.08   20.70
  -5   9  -2  164.48   20.50
   4   5  -2  172.58   19.90
  -9   4  -2  209.18   24.40
   9  -4  -2  149.59   20.20
   9  -4  -2  188.68   46.70
   4   5  -2  183.48   22.50
   5  -9  -2  147.49   43.20
  -9   5   2  167.38   25.40
   5   4   2  160.18   21.40
  -4  -5  -2  170.88   21.40
  -9   4  -2  173.18   31.40
  -5   9  -2  173.88   22.50
  -4   9   2  178.58   21.80
   9  -5   2  134.39   19.40
  -5   9  -2  158.68   20.40
  -9   5   2  127.79   23.70
  -9   5   2  188.88   32.10
  -5  -4   2  209.48   38.50
   9  -5   2  130.89   26.40
  -4  -5  -2  151.68   35.50
  -4   9   2  167.28   21.50
   6  -9   2   93.69   27.50
  -9   3   2  147.49   22.40
  -6  -3  -2  113.69   21.30
  -3   9  -2  124.69   17.60
   9  -6  -2  166.48   22.30
  -9   3   2  133.19   30.60
  -6   9   2  144.59   17.80
   3   6   2  103.09   17.90
  -6   9   2  109.79   18.70
   6   3  -2  122.49   18.90
   6   3  -2  143.99   19.70
   6  -9   2   65.49   41.70
   9  -3   2  148.59   16.30
   9  -3   2  143.29   19.50
  -6  -3  -2   94.49   34.00
  -9   6  -2  106.99   19.60
  -3  -6   2  194.78   36.40
   3  -9  -2   96.59   19.40
  -3   9  -2  139.89   18.00
   9  -3   2  185.58   27.90
  -9   6  -2  125.29   21.20
   3   6   2  110.69   18.10
  -9   3   2  131.09   22.60
   6   3  -2  187.68   24.40
   9  -6  -2  112.09   15.70
   3  -9  -2  162.58   44.90
  -9   3  -2  162.88   22.40
   9  -3  -2  157.68   20.30
   6  -9  -2  169.88   42.10
   3   6  -2  124.99   17.70
  -3  -6  -2  112.19   33.00
  -9   3  -2  110.69   32.70
   6   3   2  127.39   17.20
   6   3   2  128.39   18.60
  -9   6   2  125.59   23.90
   6  -9  -2  132.39   21.90
   9  -3  -2  167.88   21.20
  -3   9   2  110.19   18.10
   9  -6   2  178.68   26.50
   3  -9   2  109.39   43.00
  -6   9  -2  119.59   16.80
   3   6  -2  136.39   18.80
  -6   9  -2  117.79   19.00
  -9   6   2  141.19   22.90
  -9   3  -2  152.18   22.40
  -6   9  -2  108.19   17.60
  -3   9   2  123.29   19.80
   6  -9  -2  120.59   21.40
   9  -6   2  172.78   20.60
  -3  -6  -2  132.99   20.50
  -6  -3   2  150.28   38.20
   9  -7  -2  308.67   24.70
   7  -9   2  279.07   36.20
   9  -7  -2  310.47   31.20
  -7  -2  -2  318.27   26.30
  -2   9  -2  314.67   27.30
  -9   2   2  348.27   48.70
   9  -2   2  295.37   23.40
  -9   7  -2  316.57   29.50
  -7   9   2  287.67   30.30
   9  -2   2  338.17   34.20
  -9   2   2  291.27   33.80
   2  -9  -2  247.68   30.00
   2  -9  -2  285.57   52.39
   7   2  -2  301.77   30.10
   7   2  -2  314.17   28.80
  -2   9  -2  282.47   26.60
  -2  -7   2  287.17   41.30
  -7  -2  -2  285.97   44.30
   2   7   2  279.37   28.60
  -9   7  -2  228.88   28.30
   9  -2   2  315.57   29.60
  -7   9   2  271.17   26.30
  -7  -2  -2  335.67   32.60
  -9   2   2  240.58   30.60
   2   7   2  273.27   29.70
   7  -9   2  249.48   45.60
   2   7  -2  281.17   27.60
  -9   7   2  330.07   31.60
  -7   9  -2  303.17   25.80
   7   2   2  297.37   29.00
  -9   2  -2  399.76   50.99
   9  -2  -2  297.67   25.70
  -2   9   2  304.77   29.20
  -2   9   2  290.37   26.30
  -7   9  -2  218.78   28.10
   9  -7   2  358.96   40.80
  -9   2  -2  281.17   31.60
   7   2   2  317.57   28.20
   9  -2  -2  291.07   30.00
  -7   9  -2  310.07   29.10
  -2  -7  -2  230.48   38.70
   7  -9  -2  233.78   44.30
  -9   2  -2  291.27   30.70
   2   7  -2  294.17   28.00
   7  -9  -2  246.88   27.40
  -7  -2   2  225.98   43.00
   9  -7   2  316.57   30.30
  -2  -7  -2  319.77   31.50
   2  -9   2  255.17   48.90
   7  -9  -2  337.87   30.90
  -9   7   2  279.77   33.80
  -7  -2   2  252.97   34.70
   9  -7   2  351.56   44.50
   8   1  -2  110.79   20.00
  -8  -1  -2  147.89   23.00
   9  -8  -2   79.39   17.00
   9  -1   2  124.89   17.60
   8   1  -2  123.09   19.60
   8  -9   2  111.59   44.00
   1  -9  -2  145.09   49.20
   9  -1   2  176.98   23.30
  -9   8  -2   98.39   20.70
  -8   9   2  102.79   17.70
   9  -8  -2  134.19   39.60
  -1   9  -2   85.49   20.90
   8  -9   2  100.09   29.30
  -9   1   2   43.50   26.50
  -9   8  -2   59.99   19.40
  -1   9  -2   97.29   18.10
   1   8   2  106.69   18.10
   9  -8  -2   78.29   21.80
  -8  -1  -2   28.40   36.40
   1   8   2  140.69   21.90
  -8  -1  -2  128.49   20.10
  -9   1   2   89.89   37.20
  -9   1   2  114.79   23.10
  -9   1   2  140.09   23.40
  -8   9   2   94.29   20.50
   8   1  -2   80.19   17.50
   9  -1  -2   97.89   17.10
   8  -9  -2  139.39   21.00
  -9   1  -2  122.59   37.80
  -9   1  -2   59.29   20.20
  -1   9   2  119.89   21.00
   9  -8   2   90.79   29.60
  -8   9  -2  124.99   18.20
  -8  -1   2  115.89   29.50
   8   1   2  108.49   20.10
  -1  -8  -2  183.88   44.50
   1   8  -2  119.89   20.40
   8   1   2  149.79   19.40
   8  -9  -2   59.29   42.10
   9  -1  -2   94.09   19.80
  -8  -1   2   82.89   40.30
   1   8  -2   72.29   20.70
  -9   8   2   80.59   19.90
   9  -8   2   92.79   21.10
  -9   8   2  103.79   25.10
  -8   9  -2   75.49   19.30
   8   1   2   94.49   20.70
   1  -9   2  -11.00   45.00
   8  -9  -2   64.49   22.10
  -8   9  -2  101.09   20.70
  -9   1  -2  104.19   21.80
   9  -8   2  129.59   40.40
  -1   9   2  122.79   19.50
  -9   8   2  136.99   16.80
   0  -9  -2  534.25   75.59
   9  -9  -2  372.46   39.90
   9  -9   2  432.56   61.39
  -9   0   2  483.55   58.39
   9  -9  -2  388.06   55.79
  -9   0  -2  507.75   59.09
   0   9   2  414.26   36.50
   9   0   2  446.86   39.90
   9   0   2  352.66   35.60
   9  -9  -2  409.46   33.60
  -9   0   2  364.76   52.89
  -9   0  -2  403.76   41.60
  -9   9   2  488.15   42.60
  -9   9   2  410.96   31.20
  -9   9  -2  436.06   37.80
   9   0   2  408.46   32.50
   0   9  -2  356.96   34.30
  -9   0  -2  448.36   38.60
   9  -9   2  464.05   52.69
   0   9   2  451.75   37.60
   9   0  -2  452.55   37.40
  -9   9  -2  395.86   37.20
   0  -9   2  404.56   59.99
   9   0  -2  382.76   34.80
  -5  10   2   75.39   17.00
 -10   5   2   67.49   21.40
  -5  -5  -2  148.59   40.80
 -10   5   2  150.38   31.10
  10  -5  -2   89.09   22.10
   5   5  -2   75.69   19.70
  10  -5   2  139.09   29.30
 -10   5  -2   69.09   22.00
 -10   5   2   60.79   22.40
   5   5  -2  108.79   18.70
   5 -10  -2  193.28   46.30
 -10   5  -2  107.59   35.60
   5   5   2   93.79   20.20
  10  -5  -2  103.79   17.50
  10  -5   2   96.29   20.90
   5 -10   2   -9.60   50.79
 -10   5  -2   59.69   20.70
  -5  10  -2   73.19   19.30
   5   5   2  102.29   19.60
   5 -10  -2   50.69   22.20
  -5  10  -2   75.19   18.60
  -5  10   2   94.59   21.20
  -5  -5  -2  122.49   22.80
  -5  -5   2  138.29   40.80
  10  -4   2   -5.80   16.40
   4 -10  -2  -35.20   49.40
   6   4  -2  -20.10   17.20
   4   6   2   -1.10   16.10
   6   4  -2  -18.80   14.70
  10  -6  -2  -14.60   20.50
  10  -6  -2   25.50   14.20
 -10   4   2  -11.30   20.00
  -4  10  -2    5.10   15.60
   6 -10   2  -64.59   48.00
 -10   4   2   11.40   22.10
  -6  10   2  -10.50   17.90
   4   6   2   22.20   17.60
   6   4  -2   -6.20   17.20
  -6  -4  -2   14.40   20.30
   4 -10  -2   -2.50   20.70
 -10   6  -2  -49.40   18.90
  -6  -4  -2   58.79   36.90
  -4  -6   2   70.69   38.00
  10  -4   2  -16.50   26.50
  -4  10  -2  -19.00   16.20
 -10   6  -2  -28.90   17.30
 -10   4   2   34.50   30.10
  -6  10   2  -24.90   14.70
   6 -10  -2  -25.40   21.90
   6 -10  -2    7.00   22.30
 -10   4  -2    3.10   21.10
  10  -4  -2    8.70   18.40
   6   4   2  -11.70   17.90
   4   6  -2   15.30   17.50
  10  -6   2  -21.90   26.00
  -4  10   2  -15.50   15.60
 -10   6   2   -0.60   22.30
   4 -10   2   72.19   49.40
  -6  -4   2   18.40   40.10
  10  -6   2   -9.30   18.80
  -4  -6  -2   13.40   19.80
  -4  -6  -2    3.30   35.90
  -6  10  -2   24.90   17.40
   4   6  -2  -31.40   15.30
  -6  10  -2    5.10   14.50
   6   4   2  -17.80   15.30
 -10   6   2   16.60   19.90
  10  -4  -2   20.50   14.30
  -4  10   2    4.80   17.90
   6 -10  -2  -67.99   41.90
 -10   4  -2  -19.40   31.40
 -10   4  -2   12.90   19.70
  -7  -3  -2    4.90   20.90
 -10   3   2  -23.80   22.20
  -7  10   2    1.20   15.80
  10  -7  -2   13.00   21.40
  -3  -7   2    9.90   35.70
  -3  10  -2   -5.90   16.80
   3   7   2   -0.70   18.60
   7   3  -2    5.50   18.70
  10  -3   2   18.20   20.00
 -10   7  -2  -10.80   20.90
 -10   7  -2   -8.50   19.50
   7 -10   2   37.40   51.19
   7   3  -2    7.40   18.30
  -3  10  -2   45.00   17.80
  -7  10   2   12.20   19.80
 -10   3   2   91.69   34.10
   3 -10  -2   25.30   50.59
  -7  -3  -2    0.00   37.10
 -10   3   2   54.59   22.10
   3   7   2   -7.20   17.50
  10  -3   2   33.90   28.10
   7 -10   2  -86.59   31.20
   7   3  -2    9.60   15.70
 -10   7   2   35.90   21.00
  -7  -3   2  -14.80   42.20
 -10   7   2   18.00   24.30
   7 -10  -2   78.19   45.40
  -3  10   2   29.40   16.20
  10  -7   2   56.09   30.00
   7 -10  -2  -15.00   21.80
  -3  10   2  -18.30   17.70
   7   3   2   -0.60   17.10
   3   7  -2   16.80   16.90
 -10   3  -2   24.80   20.80
 -10   3  -2   47.50   34.30
   3 -10   2   67.19   51.49
  10  -7   2  -50.79   40.40
   7 -10  -2   35.40   22.70
  10  -3  -2  -23.10   14.00
  -3  -7  -2  -39.90   35.60
  10  -7   2   -0.60   20.00
 -10   3  -2   24.70   20.40
   7   3   2  -35.90   17.70
  -7  10  -2  -16.60   17.80
  10  -3  -2  -34.50   19.60
   3   7  -2    2.80   17.00
  -7  10  -2  -30.50   15.50
  10  -2   2   52.69   27.70
  -8  10   2   20.00   25.50
  -2  10  -2   54.49   19.80
   2 -10  -2   35.90   52.79
   8   2  -2   22.10   20.40
  -8  -2  -2  -36.80   43.60
   8   2  -2  -18.10   20.20
 -10   2   2   11.80   23.30
  -2  -8   2   10.50   36.90
   8 -10   2    6.00   34.70
 -10   2   2   21.60   39.00
  -8  10   2   20.70   17.80
 -10   2   2   14.40   32.60
   2   8   2   48.40   22.30
   2   8   2  -13.90   18.90
  10  -8  -2  -21.60   16.30
 -10   8  -2   15.40   22.30
   8 -10   2  -51.19   57.79
  -8  -2  -2   45.50   23.90
  10  -2   2   15.60   23.10
 -10   2   2    1.70   23.20
 -10   8  -2   -3.80   22.70
  10  -8  -2   10.30   26.50
  -8  10  -2    3.40   18.80
  -8  10  -2    8.80   20.20
  10  -2  -2   -1.70   22.40
 -10   8   2   29.00   21.50
  10  -8   2   21.20   23.70
   8   2   2   -3.90   23.00
 -10   2  -2   -3.20   21.90
  -2  10   2   13.20   19.00
  -2  10   2  -24.70   19.30
 -10   2  -2    6.80   23.30
   2   8  -2   43.60   19.20
  10  -8   2    8.40   48.70
 -10   8   2   75.09   28.10
  10  -8   2   62.39   33.30
  10  -2  -2   20.60   16.90
   2 -10   2  -26.80   59.19
  -8  -2   2   42.60   45.30
   8 -10  -2    7.60   23.10
 -10   8   2    6.70   24.10
 -10   2  -2   71.39   40.20
  -8  10  -2   42.10   21.40
  -2  -8  -2   -3.30   39.60
   8 -10  -2   -9.20   25.50
   8 -10  -2  -44.20   50.69
   8   2   2   20.80   20.20
   0   0  -3    3.50    3.20
   0   0  -3    2.00    2.10
   0   0   3    5.10    2.30
   0   0   3   -1.00    1.70
   0   0  -3    0.40    3.50
   0   0   3    6.40    4.40
   0   0  -3   -1.80    4.60
   0   0  -3    2.40    1.40
   0   0  -3   -0.10    2.00
   0   0   3    1.60    3.10
   0   0   3   -2.00    3.20
   0   0   3    0.90    1.40
   0   0   3    1.10    1.40
   0   0  -3    3.80    4.30
   0   0  -3    2.40    3.30
   0   0  -3    1.50    1.50
   1   0   3 1233.08   42.20
   0   1   3 1199.08   42.40
   0  -1   3 1169.18   44.50
  -1   1   3 1191.88   41.60
   1  -1   3 1178.18   39.70
   0   1  -3 1188.78   45.70
   0  -1  -3 1082.29   50.39
   1   0   3 1159.78   41.20
   0  -1   3 1221.08   43.70
   0   1  -3 1161.28   39.70
   1  -1   3 1198.48   44.50
   0   1   3 1168.98   47.10
   0   1   3 1212.58   42.40
   0   1  -3 1189.08   41.30
  -1   1   3 1197.38   42.20
   1  -1  -3 1199.38   42.40
   1  -1  -3 1206.08   42.90
   1  -1  -3 1270.27   45.90
   1  -1  -3 1229.58   46.80
   0  -1  -3 1139.09   42.70
   1  -1   3 1194.98   40.40
   0   1   3 1207.38   45.70
  -1   1  -3 1182.88   44.00
  -1   0  -3 1178.88   44.40
   0   1   3 1164.68   44.70
  -1   0  -3 1232.38   47.00
   0   1  -3 1117.99   46.30
   0  -1   3 1160.68   46.10
   0   1  -3 1202.88   41.80
  -1   1  -3 1333.67   45.40
  -1   1  -3 1150.98   44.70
  -1   0   3 1204.68   42.10
  -1   0   3 1179.68   47.00
   1  -1   3 1174.58   45.00
   1   0  -3 1247.48   44.30
   1  -1   3 1179.58   43.80
   1   0  -3 1181.18   41.00
   1  -1   3 1177.28   45.80
   0   1  -3 1170.68   43.10
  -1   0  -3 1154.18   42.40
  -1   0  -3 1207.08   42.20
   1   0  -3 1132.99   46.60
  -1   0   3 1271.07   46.10
   1  -1   3 1173.68   39.70
   1   0  -3 1224.08   41.80
  -1   1   3 1151.48   40.10
   1  -1  -3 1216.88   40.30
   0  -1  -3 1112.39   45.30
  -1   1  -3 1136.29   43.00
   0  -1   3 1268.07   41.50
   0   1  -3 1156.68   39.70
  -1   0  -3 1183.18   41.70
   1   0  -3 1181.48   39.80
   0   1  -3 1131.59   46.10
   1   0  -3 1163.58   41.50
  -1   0  -3 1171.28   45.80
  -1   0  -3 1246.18   41.30
   1   0  -3 1139.29   43.50
   1   0  -3 1211.38   42.10
   0  -1   3 1238.98   45.50
   1  -1   3 1151.18   44.70
  -1   0   3 1164.78   39.80
   0  -1   3 1228.08   46.30
  -1   1   3 1160.28   40.80
  -1   0   3 1208.88   42.00
   0   1   3 1198.28   41.80
   0   1   3 1180.38   41.30
   1   0   3 1209.18   41.00
  -1   1  -3 1304.27   44.00
   1  -1  -3 1082.29   46.00
  -1   1  -3 1181.38   46.40
   1  -1  -3 1215.08   42.10
   1   0  -3 1176.48   46.40
  -1   0  -3 1197.88   43.30
  -1   1  -3 1205.68   40.40
  -1   1  -3 1194.38   42.00
  -1   1   3 1203.58   47.00
  -1   1  -3 1203.08   41.30
  -1   1  -3 1161.88   40.90
  -1   0   3 1159.98   43.90
  -1   0   3 1148.89   39.70
   1   0  -3 1271.07   46.20
  -1   1   3 1187.88   42.10
  -1   1  -3 1188.28   43.00
   1   0   3 1179.78   41.60
   1   0   3 1179.78   44.90
   0  -1  -3 1180.18   41.30
   0  -1  -3 1158.28   42.70
   1   0   3 1175.78   42.00
   0   1  -3 1185.48   44.60
   0  -1  -3 1238.38   42.00
   1   0   3 1196.28   45.40
   1   1   3   -2.80    8.60
  -1  -1  -3    3.30    3.20
  -1  -1  -3   -1.00    4.70
  -1   2  -3    3.00    2.30
  -1   2  -3   14.50    6.70
   2  -1   3    1.40    2.90
   1   1   3    0.50    1.90
  -1  -1   3   -2.80    5.00
   1   1  -3    0.00    2.40
  -2   1  -3   -2.80    4.90
  -1  -1   3    2.00    3.60
   1   1   3   -1.90    3.40
   1   1  -3   -0.40    6.00
   1   1  -3   -1.50    2.50
   2  -1  -3    1.10    2.40
   1   1  -3    3.80    2.60
   1   1   3    0.60    2.60
   1  -2   3    8.80    5.40
  -2   1  -3    2.70    4.50
  -1   2   3   -2.90    4.30
   1   1  -3   -6.80    7.40
  -1  -1  -3   -2.80    2.20
  -2   1   3    0.50    2.90
  -1  -1   3    3.80    4.00
   1   1   3   -3.50    2.90
  -1   2   3   -6.30    4.90
  -1  -1  -3   -1.30    3.00
   2  -1   3   -5.40    4.10
  -2   1  -3   -0.60    2.70
   1  -2   3   10.30    5.00
  -2   1  -3   -0.40    2.60
   1   1   3    1.10    2.30
   1   1   3    2.10    3.60
  -1   2  -3    6.60    2.70
   1   1  -3   -2.90    1.60
   1  -2  -3   -3.30    4.50
   2  -1  -3    5.40    3.80
  -1   2  -3    6.30    4.30
   2  -1   3   -2.70    2.00
   1   1  -3   -3.00    3.70
  -2   1  -3    1.50    3.00
   1   1  -3    2.50    3.50
  -2   1   3    0.80    2.30
  -2   1   3    1.50    2.80
   1   1  -3    0.50    1.70
  -1   2   3   -0.70    2.90
  -1   2   3    5.60    4.10
  -1   2   3   -1.80    2.70
  -1   2   3    0.30    1.70
   1  -2   3    7.40    6.90
  -2   1  -3   -1.10    3.00
   2  -1  -3   -2.50    4.70
   1   1  -3    3.30    5.60
   2  -1   3   -0.30    4.90
  -2   1   3    5.80    5.00
   1  -2   3    1.50    2.70
   2  -1  -3    4.50    4.70
   2  -1   3    5.40    3.60
  -1  -1  -3    0.10    3.30
   2  -1   3    0.90    1.20
   1  -2  -3   -2.20    3.50
   1  -2  -3    4.40    4.10
   1  -2  -3   -2.70    4.50
   1  -2  -3   -0.60    2.90
   1  -2  -3   -1.70    2.30
  -2   1   3   -1.80    2.90
  -2   1  -3    0.90    4.20
  -1   2  -3    6.70    4.80
  -1  -1  -3   -3.10    5.30
   2  -1   3   -6.30    3.40
   2  -1  -3   -2.10    5.50
  -1   2  -3    1.70    1.40
  -1   2  -3    3.50    4.70
  -1  -1  -3    3.20    3.40
  -1   2  -3    9.40    5.80
   1   1   3   -8.20    3.50
   1  -2  -3    3.50    6.20
   1   1  -3    1.40    1.20
   2  -1  -3    0.40    3.50
   0  -2  -3 5656.33  204.38
   2  -2  -3 6038.90  205.88
   2   0   3 5919.61  202.38
   2   0  -3 6209.38  201.88
   2   0  -3 5975.30  202.78
  -2   0  -3 6076.09  202.68
  -2   0  -3 6018.70  205.58
   2  -2   3 6329.57  207.28
   0   2   3 5734.93  205.38
   0   2   3 6237.38  202.48
   0  -2  -3 6179.08  210.88
  -2   2   3 6148.08  199.58
   0  -2   3 6310.07  210.08
   0  -2   3 6515.35  205.78
   2  -2  -3 5856.21  203.88
  -2   0   3 5910.71  199.68
   2  -2  -3 5945.01  205.18
   0  -2   3 6091.69  204.58
  -2   0   3 6209.78  202.48
   2   0   3 6073.59  209.48
  -2   2  -3 6028.10  200.98
   2   0  -3 5977.40  200.98
  -2   2  -3 5948.80  206.78
   2   0  -3 5792.62  207.38
  -2   0  -3 6264.97  209.38
   0  -2  -3 5842.32  203.58
   0   2  -3 5732.93  206.68
   2  -2   3 6020.00  205.68
   2   0  -3 5855.31  199.08
  -2   0   3 6118.39  200.08
  -2   0   3 6214.58  207.78
   2  -2   3 5943.81  205.18
   0  -2  -3 6149.58  201.98
  -2   0   3 6172.18  208.28
  -2   2  -3 6264.07  204.58
   0   2   3 6234.68  210.08
  -2   0  -3 5845.32  203.28
  -2   0  -3 5927.31  202.18
   0   2  -3 5890.91  201.98
   0   2  -3 6123.99  201.58
   2  -2   3 6067.99  203.38
  -2   2   3 5980.20  200.18
  -2   2   3 6095.89  203.58
   0   2   3 6169.18  204.88
   2   0   3 5950.80  202.98
   0   2  -3 5926.21  201.38
   0   2  -3 6257.27  204.98
  -2   0   3 6112.29  203.18
   2  -2  -3 5832.92  202.38
   2   0   3 6060.19  205.28
  -2   2  -3 6041.90  205.78
   0   2  -3 5888.81  206.38
   2   0  -3 5865.71  208.28
   0  -2   3 6416.06  206.68
  -2   2  -3 5902.11  203.98
   2  -2   3 5928.71  199.88
   2  -2   3 5995.20  199.68
   2   0  -3 5704.63  204.28
   0  -2  -3 6067.29  202.08
  -2   0  -3 6001.00  204.28
  -2   2   3 6090.59  202.28
   2  -2   3 6173.78  205.18
   2  -2  -3 6460.65  208.78
   0   2   3 6044.10  203.38
   0  -2  -3 6003.00  203.68
   0   2   3 6027.50  202.08
   2   0  -3 6178.08  204.08
  -2   2   3 6362.06  206.88
   2   0  -3 6286.37  201.98
   0  -2   3 6205.18  206.18
   2   0   3 6324.37  201.08
   0   2  -3 6015.20  205.08
   0   2  -3 5820.72  208.98
  -2   2  -3 6186.88  201.98
   2   0   3 5992.30  203.28
  -2   2  -3 5756.02  204.68
  -2   2   3 6020.80  202.48
   3  -1   3   36.00    6.70
   1  -3  -3   47.60    8.20
  -2   3   3   40.70    4.90
  -2   3   3   45.10    5.50
  -1  -2   3   40.50    3.90
  -1  -2   3   42.40   10.70
   3  -2  -3   47.20    8.30
   2  -3   3   38.90   11.50
   3  -2  -3   30.90    8.90
   2   1  -3   38.20    4.20
   2  -3   3   41.00    6.40
   1  -3  -3   41.60    6.60
   1  -3  -3   49.50    7.80
   2  -3   3   49.50    8.30
  -1   3  -3   55.79    9.10
  -3   1   3   42.50    4.90
   3  -1   3   41.40    6.60
   2   1  -3   34.40    8.10
   2   1  -3   40.70    5.30
  -2  -1  -3   30.80    5.70
   2   1  -3   32.90   10.50
  -2   3   3   39.90    5.40
   2   1  -3   24.50    6.80
   1  -3  -3   39.20    5.10
  -1   3  -3   46.50    8.50
  -3   1   3   52.39    6.40
   1   2   3   37.10    6.00
   2   1  -3   43.90   12.20
   3  -2  -3   42.00    6.90
   2   1  -3   49.99    7.20
   2   1  -3   33.10    4.80
  -3   2  -3   29.30    6.50
   3  -1   3   45.40    6.00
  -3   2  -3   42.30    7.00
  -3   1   3   30.10    8.60
  -1  -2   3   40.80    8.90
  -1   3  -3   38.40    3.10
   3  -2  -3   41.80    7.90
   3  -1   3   50.99   10.80
   1   2   3   36.70   13.30
  -1   3  -3   31.20    7.50
  -3   1   3   34.60    5.00
  -2   3   3   41.70    6.40
  -2  -1  -3   47.20    6.10
  -1   3  -3   40.10    5.00
   3  -2  -3   48.30    9.20
   1  -3  -3   32.90    4.90
  -1   3  -3   39.80    3.10
  -1  -2   3   41.40    6.10
  -2  -1  -3   35.50    5.40
   2   1  -3   38.40    4.00
  -2  -1  -3   58.99   13.60
   1   2   3   33.00    6.30
  -2  -1  -3   55.59    6.70
  -2   3   3   31.60    8.20
  -2   3   3   54.59    6.80
  -3   1   3   55.59    9.50
   1   2   3   35.30    4.80
   1   2   3   40.90    6.10
   2  -3   3   48.20    6.80
  -1   3  -3   27.60   11.10
  -2  -1  -3   42.30    7.40
   1  -3  -3   40.00   11.20
  -3   2  -3   45.00    6.30
  -3   2  -3   46.20    8.10
   3  -2  -3   26.10    5.10
  -3   2  -3   41.20    5.70
   2   1  -3   37.40    5.60
  -3   1   3   37.80    2.40
   3  -1   3   37.90    6.00
  -1   3  -3   40.90    8.30
   3  -2  -3   45.50    5.40
   3  -1   3   41.20    4.50
  -3   1   3   46.80    6.40
   2  -3   3   40.30    7.00
   2   1  -3   54.09    7.00
   1   2   3   32.20    5.30
  -3   2  -3   37.50    5.10
   1   2  -3   40.70    3.00
  -3   1  -3   35.70    5.70
   3  -1  -3   44.40    7.50
  -1  -2  -3   30.00    4.80
  -1   3   3   34.40    4.80
  -1  -2  -3   40.70    6.60
  -1   3   3   39.60    6.50
   1  -3   3   54.09    9.00
  -2   3  -3   40.70    4.80
   2  -3  -3   50.59   10.90
  -2  -1   3   46.00    6.00
  -3   2   3   40.80    6.00
  -3   2   3   39.40    3.20
  -3   2   3   42.00    5.90
  -3   2   3   35.30    6.70
   1  -3   3   44.90    7.10
  -2   3  -3   36.70    4.30
   3  -2   3   36.90    4.50
   3  -2   3   44.20    7.70
   2  -3  -3   45.70    7.70
  -1   3   3   48.40    7.80
   3  -2   3   40.60    7.20
  -2  -1   3   48.70    6.20
  -1  -2  -3   35.90   10.20
  -1  -2  -3   32.40    5.50
  -1  -2  -3   33.00    5.80
  -1  -2  -3   41.90    6.00
  -3   1  -3   41.90    5.90
   2  -3  -3   35.20    7.70
   2  -3  -3   46.40    5.80
  -3   1  -3   37.50    7.90
  -2   3  -3   42.60    5.80
  -1   3   3   50.69   10.80
   3  -1  -3   44.70    6.50
  -3   1  -3   47.80    6.10
   2   1   3   48.60    7.00
   2   1   3   41.40    5.70
   2   1   3   41.50    5.50
  -3   1  -3   40.60    7.20
  -1   3   3   45.50    5.90
  -2   3  -3   41.30    6.10
  -2   3  -3   39.30    3.90
   1   2  -3   36.20    4.60
   3  -1  -3   37.50    5.90
  -1  -2  -3   32.90    5.70
  -3   2   3   41.40    9.20
  -2   3  -3   44.40    7.70
  -2   3  -3   28.80    8.00
   2   1   3   22.70    7.10
   2  -3  -3   36.20    6.10
   1   2  -3   36.40    5.00
   1   2  -3   42.20    8.20
  -2  -1   3   36.50    9.40
  -1   3   3   40.50    6.90
   1  -3   3   39.00    4.50
   1  -3   3   35.70    4.60
   1   2  -3   38.90    3.20
   1   2  -3   53.69   11.00
   1   2  -3   47.30    7.40
   3  -1  -3   40.80    7.50
   1  -3   3   37.70   11.80
  -2   3  -3   40.90    7.20
   2   1   3   47.10    8.40
   3  -2   3   40.00    5.50
   2  -3  -3   35.30    7.10
   3  -1  -3   48.50   11.10
  -2  -1   3   39.90    8.50
   1  -3   3   49.90    8.00
   3  -1  -3   41.80    4.70
  -2   3  -3   45.50    9.60
  -3   1  -3   31.30    6.20
   1   2  -3   34.20    8.30
   3  -2   3   52.09    8.80
  -2   3  -3   50.49    9.00
   1   2  -3   42.70    5.50
   2  -3  -3   38.30    5.10
  -2  -1   3   41.90    4.30
   2   1   3   43.50    6.00
   1   2  -3   37.90   11.70
   3  -2   3   35.20    6.00
   3  -1  -3   44.00    5.60
   2   1   3   43.10    7.40
  -3   0   3  987.60   43.00
  -3   0   3 1040.40   39.70
   3   0  -3  877.41   45.00
   3  -3  -3  975.70   37.80
   3  -3  -3  961.90   40.00
   3  -3   3  984.50   43.40
  -3   0   3 1006.00   44.00
  -3   0   3  983.60   36.10
   3   0   3  972.50   36.40
   3  -3  -3 1004.20   37.10
   3   0  -3  998.80   37.00
   0  -3   3  997.80   41.20
   3  -3   3  978.20   34.50
  -3   0  -3 1013.90   39.60
   0   3  -3  842.72   45.00
   0   3   3 1010.70   37.80
  -3   3   3 1001.90   33.30
   0  -3  -3  895.81   38.60
   0   3  -3  939.11   42.00
   0  -3  -3 1061.69   38.90
   3   0  -3  976.50   38.90
  -3   3   3 1056.89   43.80
  -3   0  -3 1019.90   37.50
  -3   3   3 1069.99   38.90
   3   0  -3  999.20   37.50
  -3   3   3 1020.70   39.00
  -3   0   3  987.00   34.50
  -3   3  -3  952.50   39.40
   0   3   3  990.00   37.20
   0   3  -3 1020.80   35.50
   3  -3   3  964.70   40.00
  -3   0  -3  963.10   40.00
   0   3  -3  974.20   41.30
   0   3  -3  963.90   40.00
   3  -3  -3  948.71   40.50
   3  -3  -3  922.51   39.60
   0  -3   3  888.51   41.10
  -3   3  -3  912.51   41.40
   0  -3   3 1015.40   41.80
  -3   3   3  999.30   37.40
   0  -3   3 1014.90   46.90
   0  -3  -3 1023.40   47.30
   0  -3  -3  993.40   38.50
  -3   3   3  939.01   36.90
  -3   3  -3  974.00   39.40
   3   0   3  974.70   45.50
  -3   3  -3 1011.00   37.00
  -3   3  -3  946.61   40.80
   3  -3   3  947.51   38.10
   3   0   3  981.90   37.30
   3  -3   3  994.60   41.10
   3  -3   3  948.41   34.90
   0   3  -3  931.21   41.10
   3  -3  -3 1019.00   43.20
   0  -3   3 1010.50   39.20
  -3   0  -3  952.90   37.70
   0  -3  -3 1001.00   37.20
   3   0  -3 1021.50   40.60
   3   0  -3 1011.20   33.90
  -3   3   3  929.81   34.90
  -3   0   3  984.60   35.40
   0  -3  -3  996.60   40.00
   3   0  -3 1007.90   36.10
   3   0   3  981.70   37.60
  -3   3  -3 1018.30   37.40
   0   3   3 1001.90   38.80
   0   3   3  928.91   38.60
   3  -3   3  961.50   40.10
   0  -3  -3  925.51   37.40
   3   0   3  963.70   37.80
   0   3  -3 1028.90   36.70
  -3   3  -3  957.70   35.70
   0   3   3  996.70   37.70
  -3   0  -3  971.40   37.00
  -3   0  -3 1010.80   44.90
   3   0   3  956.00   38.10
   3   0   3  885.61   41.20
   0   3   3  987.60   45.70
   3   0  -3  991.90   37.90
  -2  -2  -3    1.80    3.50
   2  -4   3   -8.40   10.10
  -4   2   3   -0.60    1.80
  -2  -2   3   -0.50    4.30
  -2   4   3   -4.70    4.70
  -2   4  -3   -1.30    3.20
   2  -4   3   -5.90    4.10
   4  -2  -3    5.10    4.30
  -2   4  -3    3.60    3.50
  -2   4   3    0.60    6.30
   2   2   3   -1.60    4.10
   2  -4   3    2.10    6.90
   2  -4   3   -1.40    4.40
   2   2  -3    2.10    3.50
  -2  -2   3   -6.50    3.80
   4  -2  -3    3.70    6.80
  -2  -2  -3    3.50    5.10
   2   2   3    7.30    5.90
  -4   2   3    6.80    6.40
   2   2  -3    4.60    5.00
  -2  -2  -3   -6.80    5.30
   2   2  -3   11.50    5.30
   2   2  -3    6.70    8.10
   2  -4  -3    4.10    4.30
  -2   4   3   -2.60    3.40
   2  -4  -3    0.00    4.30
   2  -4  -3    6.30   10.40
  -2  -2   3    3.90    8.10
  -2  -2   3   -3.50    3.60
   2   2   3    7.80    8.30
  -4   2   3   -1.10    7.80
   2   2  -3    4.00    4.60
  -2  -2  -3    1.20   11.20
   4  -2   3   -1.70    1.60
   4  -2   3    0.50    2.60
   4  -2   3   -0.40    5.50
  -2   4  -3    2.10    7.80
   2   2  -3    7.80    4.00
   4  -2   3   -5.90    5.40
   4  -2   3    3.50    3.70
   4  -2  -3    2.90   10.40
   2   2   3    2.50    4.60
  -2   4  -3    1.90    3.10
   4  -2  -3    2.30    3.40
  -2  -2   3    0.00    6.20
   4  -2   3    9.20    5.50
   4  -2  -3    5.60    6.80
   4  -2   3    1.80    7.70
   2  -4   3   -3.00    4.20
  -4   2  -3   -5.40    4.90
  -4   2  -3   -1.70    6.60
  -4   2   3    2.40    4.40
   2  -4  -3   -2.70    6.30
   2   2  -3    0.30    2.70
   2   2  -3   11.90    8.90
  -4   2   3    3.60    4.50
   2   2   3    3.30    7.70
   2  -4  -3    2.50    5.70
   2   2  -3    5.50    3.20
  -2   4  -3   -9.50   11.60
  -4   2  -3    3.20    6.70
   2  -4  -3   -2.30    6.20
  -2   4   3   15.20    9.40
   2   2   3   -2.40    3.30
  -2   4  -3   -3.30    2.90
  -4   2  -3    0.90    4.50
  -2   4  -3    6.40    6.40
  -4   2  -3    2.90    4.70
   2  -4  -3    7.20   10.40
   3   1  -3  407.36   23.40
   1  -4  -3  446.36   21.20
  -1   4  -3  405.56   16.00
   4  -1   3  408.66   21.30
   4  -3  -3  386.06   25.50
   4  -3  -3  427.66   25.20
  -4   1   3  418.16   17.90
   3  -4   3  425.16   27.30
   1   3   3  439.36   19.80
  -1   4  -3  375.56   23.20
  -1   4  -3  421.26   17.00
  -4   3  -3  413.26   19.50
   3   1  -3  407.16   22.00
   3   1  -3  427.06   19.00
   3  -4   3  411.56   22.00
  -4   3  -3  416.46   19.10
  -1  -3   3  447.16   30.90
   3  -4   3  404.26   23.50
  -1   4  -3  407.56   18.90
   4  -1   3  398.96   18.00
   3   1  -3  434.06   16.80
   4  -1   3  377.96   26.80
  -4   1   3  426.26   17.90
  -4   1   3  429.86   15.60
  -4   1   3  444.86   25.70
  -3  -1  -3  421.56   18.70
   1  -4  -3  444.56   20.90
  -3   4   3  432.56   24.00
  -4   3  -3  403.76   23.50
   3  -4   3  413.26   20.10
   4  -1   3  405.56   19.10
   4  -3  -3  419.46   19.80
   1  -4  -3  446.86   30.90
  -4   1   3  411.36   23.10
   1  -4  -3  394.36   25.30
  -3  -1  -3  405.56   21.30
  -1   4  -3  428.26   16.20
   4  -1   3  361.36   19.80
  -4   3  -3  447.76   23.90
   3   1  -3  416.86   19.50
  -3  -1  -3  411.46   29.00
  -4   3  -3  434.56   20.10
  -3   4   3  431.66   18.40
   3   1  -3  418.76   17.80
  -1  -3   3  402.16   17.30
  -1  -3   3  346.77   24.30
  -3  -1  -3  408.56   21.90
   1  -4  -3  407.46   19.80
  -4   1   3  366.06   24.60
  -4   1   3  395.26   24.40
  -3   4   3  417.66   20.90
   4  -3  -3  455.85   25.80
   4  -3  -3  399.76   18.90
   1   3   3  418.56   28.90
   1   3   3  385.86   22.60
  -1   4  -3  406.16   23.90
   4  -1   3  417.56   20.20
   1   3   3  410.36   20.50
   3   1  -3  411.66   19.80
  -1  -3   3  407.96   21.60
  -3   4  -3  429.46   18.70
   1  -4   3  424.76   18.20
   1  -4   3  449.66   31.30
   1   3  -3  382.06   23.80
  -1   4   3  394.66   19.00
   4  -3   3  505.85   26.00
   3  -4  -3  414.56   22.10
  -4   1  -3  386.46   20.60
  -1  -3  -3  434.16   30.90
   3   1   3  395.76   19.30
  -3   4  -3  384.76   15.20
  -1  -3  -3  391.76   18.70
   4  -1  -3  403.76   20.80
  -3   4  -3  437.96   20.20
   4  -1  -3  392.06   23.60
   1  -4   3  416.86   23.80
  -1   4   3  417.16   27.70
  -1   4   3  427.36   21.50
   3   1   3  403.06   20.00
   1   3  -3  418.66   21.70
   3   1   3  425.56   20.20
  -3   4  -3  400.16   18.30
   3  -4  -3  389.56   20.10
   1   3  -3  379.76   25.80
  -4   3   3  442.16   21.70
  -3  -1   3  406.76   17.30
   4  -3   3  407.46   19.00
   1   3  -3  418.26   17.80
  -4   1  -3  410.96   26.40
   4  -1  -3  415.46   18.80
  -4   1  -3  432.76   19.80
  -3   4  -3  431.76   20.10
   1  -4   3  417.76   17.20
   3   1   3  472.95   24.20
  -3  -1   3  354.96   24.60
   1   3  -3  421.46   16.30
   4  -3   3  404.16   22.30
   1  -4   3  459.05   25.00
   1   3  -3  404.46   16.10
  -4   3   3  430.66   21.10
   4  -1  -3  430.86   19.60
  -4   3   3  386.16   16.20
  -1   4   3  416.76   20.80
   3   1   3  394.66   19.30
   3   1   3  424.86   21.20
   3  -4  -3  369.96   22.10
   3  -4  -3  410.56   18.90
  -1  -3  -3  407.16   20.20
  -3  -1   3  394.46   26.30
   4  -1  -3  377.66   23.90
  -3  -1   3  418.96   23.70
  -4   1  -3  400.56   21.20
   1   3  -3  356.26   27.30
  -3   4  -3  400.76   17.50
   3   1   3  392.86   28.20
  -4   3   3  390.26   19.20
  -4   3   3  433.56   25.90
   4  -3   3  436.56   22.30
  -3  -1   3  405.06   17.40
   1   3  -3  432.86   18.90
   0  -4  -3  618.94   34.10
  -4   0  -3  688.43   28.20
   4  -4  -3  673.43   36.40
   0  -4   3  690.73   29.90
   0   4  -3  661.43   24.40
   4   0   3  625.24   28.00
   4  -4   3  694.03   36.30
  -4   0   3  667.23   24.90
   0   4  -3  658.23   24.30
   0   4  -3  683.83   24.70
   0   4  -3  603.44   32.20
  -4   4   3  699.53   30.50
  -4   0   3  662.53   26.80
   0  -4  -3  650.73   30.30
   4   0  -3  670.93   28.40
   4   0  -3  681.13   24.80
   0   4  -3  585.34   34.50
   4  -4  -3  664.83   28.80
  -4   0   3  665.93   25.00
   4   0   3  659.93   28.60
   4   0   3  651.13   29.50
   4  -4  -3  646.54   34.70
   4  -4  -3  676.63   27.70
   4   0  -3  646.34   28.80
  -4   4  -3  642.14   27.10
   4  -4   3  618.14   26.00
   4  -4   3  651.63   25.40
  -4   0  -3  668.53   31.10
   0   4   3  664.73   30.10
  -4   0   3  679.73   31.70
  -4   4  -3  675.23   28.00
   0  -4   3  744.03   33.70
  -4   0  -3  687.73   37.90
   0   4  -3  651.23   27.60
   4   0  -3  654.93   32.80
   4  -4  -3  558.24   31.50
  -4   0   3  671.63   25.30
   4  -4   3  613.24   32.70
  -4   4  -3  665.43   28.00
  -4   4  -3  694.83   31.10
   0  -4  -3  682.63   29.70
   0   4  -3  618.24   31.60
   4   0  -3  623.94   29.00
  -4   4   3  667.23   25.90
   4   0  -3  652.33   27.00
   0   4   3  689.73   26.30
  -4   0   3  683.83   34.70
   4  -4   3  676.03   32.50
   0  -4  -3  731.83   41.80
   0   4   3  673.63   31.80
   0   4   3  681.73   28.60
   4   0   3  689.13   38.80
   0   4   3  650.83   37.20
   0  -4   3  645.94   40.60
   4   0   3  667.03   28.80
   5  -3  -3 1513.05   54.99
   3   2  -3 1513.55   53.09
  -2  -3   3 1586.14   65.99
  -3   5   3 1457.25   57.29
   2  -5  -3 1513.75   56.49
   2   3   3 1483.25   56.79
   3   2  -3 1492.05   53.49
  -2   5  -3 1455.05   52.39
   5  -2   3 1542.65   57.19
  -2   5  -3 1448.36   52.19
   3   2  -3 1509.65   55.89
  -2   5  -3 1410.96   53.19
  -3  -2  -3 1403.26   54.69
   5  -3  -3 1481.55   50.09
   5  -2   3 1499.95   54.79
   2   3   3 1479.95   55.99
  -5   3  -3 1452.65   61.69
  -5   3  -3 1503.25   56.89
  -3   5   3 1411.46   53.99
   3  -5   3 1445.46   55.89
  -2  -3   3 1444.56   57.09
   3  -5   3 1431.66   67.39
   3  -5   3 1446.26   60.39
  -3  -2  -3 1554.64   68.59
  -3   5   3 1505.25   59.89
   2   3   3 1365.96   59.79
  -3  -2  -3 1503.15   53.69
   3   2  -3 1328.97   64.09
   3   2  -3 1484.35   53.99
  -5   2   3 1457.35   59.39
  -2   5  -3 1397.06   56.99
   2  -5  -3 1343.07   55.49
   5  -2   3 1490.35   65.99
  -3  -2  -3 1488.85   58.29
  -3   5   3 1475.15   62.79
   2  -5  -3 1435.96   61.69
  -5   2   3 1506.45   55.59
  -2  -3   3 1456.65   55.19
   5  -3  -3 1549.74   63.89
   5  -3  -3 1484.15   55.69
  -3   5   3 1427.16   55.49
   3  -5   3 1486.85   57.59
  -5   2   3 1499.45   50.89
   2  -5  -3 1517.75   56.89
  -2   5  -3 1362.06   58.79
   3  -5   3 1432.56   54.59
  -2  -3   3 1374.16   53.89
  -5   2   3 1454.05   60.59
  -5   2   3 1516.85   56.09
   3   2  -3 1397.46   55.99
  -2   5  -3 1506.75   54.99
   5  -2   3 1474.65   50.89
  -5   3  -3 1509.45   55.99
   3   2  -3 1456.55   58.09
  -5   2   3 1555.44   64.59
   3   2  -3 1475.95   53.49
   2  -5  -3 1463.75   67.89
  -2  -3  -3 1553.94   56.89
   3  -5  -3 1482.55   56.69
   5  -3   3 1502.95   49.50
   3  -5  -3 1568.74   67.59
  -5   2  -3 1531.15   63.69
   2   3  -3 1515.85   52.99
  -2   5   3 1430.46   54.79
   5  -2  -3 1489.55   55.19
  -3   5  -3 1424.36   55.09
   3  -5  -3 1478.35   55.39
   2   3  -3 1520.85   52.49
   2   3  -3 1524.45   54.09
   2  -5   3 1398.86   67.79
   2  -5   3 1518.65   55.29
  -5   3   3 1474.95   51.39
   5  -3   3 1490.65   58.79
   5  -2  -3 1519.35   51.09
  -2  -3  -3 1373.36   52.89
   3   2   3 1434.36   60.49
   3   2   3 1470.35   56.49
  -5   2  -3 1472.85   55.79
   5  -3   3 1514.85   57.89
   3   2   3 1442.06   55.49
   2   3  -3 1511.75   52.29
  -3   5  -3 1432.36   52.79
   5  -2  -3 1482.05   62.89
  -2  -3  -3 1526.75   68.79
   3  -5  -3 1544.05   61.49
  -2  -3  -3 1491.45   53.19
  -2   5   3 1411.46   57.79
  -5   2  -3 1359.86   56.39
  -3   5  -3 1493.65   51.29
  -5   2  -3 1475.75   57.39
   5  -3   3 1496.85   54.09
  -3  -2   3 1489.15   56.99
  -3  -2   3 1434.66   58.79
  -2   5   3 1507.05   64.39
   5  -3   3 1421.16   64.19
  -5   3   3 1479.35   59.89
   2  -5   3 1469.65   61.19
  -2   5   3 1489.15   57.69
   2  -5   3 1475.95   53.39
   3   2   3 1480.25   56.89
   2   3  -3 1499.05   56.19
  -5   3   3 1518.85   59.09
  -3  -2   3 1390.76   53.09
   2  -5   3 1360.46   54.99
   5  -2  -3 1438.56   54.99
   3  -5  -3 1381.76   55.39
  -3  -2   3 1457.45   65.79
  -3   5  -3 1498.85   53.49
   2   3  -3 1464.45   55.99
  -5   3   3 1526.95   57.09
  -1  -4   3   10.70   14.70
   4   1  -3    1.70    6.60
   5  -1   3    7.00    6.10
   5  -4  -3   19.20   13.60
   4   1  -3   -2.00    5.10
   4   1  -3    0.20    7.60
   5  -4  -3    7.90    6.40
   5  -4  -3   11.60    5.50
   1   4   3   13.30   15.40
   1   4   3    5.50    7.40
   1   4   3    6.30   12.00
  -4   5   3    7.30    6.20
   1  -5  -3    6.70    7.30
  -1   5  -3   14.70    7.40
   5  -1   3   -0.90    6.60
  -4  -1  -3    3.20    7.30
   5  -4  -3   10.60   12.40
   5  -1   3   11.70    6.10
   4  -5   3   12.90    8.70
  -1   5  -3   13.80   11.70
  -4   5   3    1.70    4.10
  -1   5  -3   11.90    4.90
  -1   5  -3    4.80    4.10
   1  -5  -3   12.70   16.70
  -1   5  -3   10.80    5.50
  -1   5  -3  -12.50   10.40
  -1  -4   3    1.30    6.60
  -5   1   3   11.30    7.70
  -5   1   3   18.50    6.30
  -5   1   3    3.30    6.00
  -4   5   3    6.10    6.60
   1  -5  -3  -17.50   12.80
   4  -5   3   13.60    9.10
  -5   1   3    6.70   10.90
  -5   1   3    1.40    3.60
   1   4   3    1.80    5.80
   5  -1   3    9.40   12.70
  -1  -4   3    4.00   10.60
  -5   4  -3    9.10    9.40
  -5   1   3    1.60    3.60
  -5   4  -3   15.50    6.90
  -4  -1  -3   15.40   13.90
   4  -5   3   25.30   15.50
   1  -5  -3   -1.10    6.80
  -5   4  -3    3.30    6.30
  -1   5  -3    9.00    3.40
   4  -5   3    3.70    4.20
  -4  -1  -3    3.20    5.00
   1  -5  -3   -3.40    7.10
  -1  -4   3   12.10    6.30
   4   1  -3   12.80   11.90
  -5   1   3   12.50   12.50
  -4  -1  -3   11.90    8.90
   4   1  -3   11.20    6.30
   4   1  -3   -9.10    7.70
  -5   1  -3    6.30    6.60
   1   4  -3    7.20    9.70
   1   4  -3    9.80    4.00
   1  -5   3    6.30   16.40
   4  -5  -3   -4.50    6.50
   4  -5  -3   13.70    9.20
   4  -5  -3    8.20   13.80
  -4  -1   3   -2.00    5.10
   1  -5   3    1.70    5.10
  -5   4   3    8.00    6.80
  -4   5  -3   10.00    2.70
  -1   5   3   -2.60    5.00
   4   1   3    4.80   11.90
   5  -1  -3   -1.90    5.30
   1  -5   3    8.70    8.00
  -5   1  -3    7.30    6.20
  -4  -1   3   -0.50    9.10
   5  -1  -3   21.80   10.60
   5  -1  -3    7.10    5.70
  -4  -1   3    4.20    4.40
   1   4  -3   13.90   10.00
   4  -5  -3    5.00    9.60
   4   1   3    2.90    6.50
  -1   5   3   -2.40    7.50
  -4   5  -3   13.70    6.10
  -4   5  -3   16.00    5.70
  -4   5  -3   18.30    6.40
  -4   5  -3   13.80    5.90
  -4  -1   3    6.00   12.80
  -1  -4  -3   19.50   16.10
  -1  -4  -3   27.90   12.70
  -1   5   3   -0.60   14.10
  -1  -4  -3   12.30    7.60
   4  -5  -3    6.50    5.60
  -4  -1   3   14.70    7.80
   5  -4   3   22.70   12.50
   4   1   3    8.60    5.90
   1   4  -3    7.90    2.70
  -4  -1   3    1.60    3.90
   5  -4   3   18.40    9.30
  -5   1  -3   -0.90    6.60
   1   4  -3   14.80    6.40
  -5   4   3   14.40    6.80
  -5   1  -3    6.60   11.80
   4   1   3   23.00   13.20
   1  -5   3   12.80    7.00
  -1   5   3    0.50    5.70
   1  -5   3    1.80   10.70
   4   1   3    5.80    6.00
   5  -4   3    1.70    4.60
   1   4  -3   -1.30    4.80
   1   4  -3    0.00    4.00
   1   4  -3    4.80    4.40
  -4   5  -3    8.30    6.20
   5  -5   3   70.89   18.90
   0   5  -3   83.19   13.60
   5  -5   3   99.59    9.80
   0  -5  -3   77.59   27.10
   0  -5  -3   80.19   17.30
   0   5  -3  102.49   11.60
   0   5   3   91.89   12.50
  -5   5  -3   87.19   11.90
  -5   0   3   69.39    7.80
   0   5  -3   84.59    8.90
  -5   5   3   68.59    8.20
   5  -5  -3   92.19   18.00
   5  -5   3   84.69   15.20
  -5   5  -3   83.49   11.80
   5  -5  -3   76.29   10.30
  -5   5  -3   89.39   12.80
   5   0   3   64.09    9.80
  -5   5  -3   83.49   10.90
  -5   0  -3   44.20   13.60
   5   0   3   90.09   12.70
  -5   0   3   99.09   15.40
  -5   0  -3   88.89   13.10
  -5   0   3   82.09    9.50
   0   5  -3   68.49    9.60
   0   5   3   81.59   15.50
   0  -5  -3   91.19    9.50
   5   0  -3   90.09   10.40
  -5   0  -3   93.29   11.50
   5  -5   3   62.79   13.70
   5   0  -3   92.49   15.60
   5   0   3   39.20   13.60
  -5   0   3  105.39   15.10
   5   0  -3   98.19   11.20
   5  -5  -3   94.69   16.10
  -5   0   3   85.39   19.00
   0  -5   3   83.59   10.40
   0  -5  -3   80.99   11.50
   5  -5  -3   87.39   19.30
  -5   5   3   84.59   12.60
   5   0   3   97.89   11.70
   0   5  -3   76.49    5.30
  -5   0   3  102.99   10.00
   0  -5   3   41.70   20.30
   5  -5  -3   74.19   10.90
   0  -5   3   71.39   13.60
   5   0   3   93.89   12.30
   0   5   3  113.89   20.10
   0   5   3   97.69   17.40
  -3   6  -3   -1.60    9.20
  -3  -3   3  -19.00   12.40
   3   3   3  -20.30   16.60
  -3  -3   3   10.70    8.20
   3   3  -3   -7.90    8.40
   3  -6  -3   13.00    9.10
   6  -3   3   -0.60    3.40
   3  -6   3   23.30   20.30
   3   3  -3   -0.90    4.90
   3  -6   3    9.30    7.50
  -3   6  -3   -1.80    7.00
   3   3  -3    2.00    5.30
  -6   3   3    3.20    7.70
   3   3   3   -5.70    7.30
   6  -3  -3    4.60   13.70
   6  -3  -3    6.70    7.80
  -6   3   3    3.20    9.30
  -3   6  -3   -0.30    5.10
   3  -6   3   -2.60    9.00
  -3  -3  -3    7.90   10.00
  -3   6   3  -12.50   12.70
   6  -3   3   36.50   15.80
   6  -3   3    4.80    6.40
  -3   6  -3   -9.80    4.70
   6  -3  -3  -10.20    5.70
   3  -6  -3    6.90    8.50
  -3   6   3    9.10   12.30
   3   3   3    8.70    7.60
  -3   6   3   -1.90    7.70
  -6   3  -3    1.70   10.70
  -3   6  -3    7.10    5.40
   3   3   3    2.20   17.70
  -6   3  -3    7.90    8.10
  -3   6   3  -11.10    8.60
  -3   6   3   -2.70    5.40
  -6   3   3    3.00   11.10
  -6   3  -3   -3.20    7.00
  -6   3   3  -15.10    9.40
   6  -3   3   -4.30    9.30
  -3   6  -3    3.50    4.90
  -3  -3   3    4.40    8.50
   3   3  -3    6.10    5.00
   3  -6   3   -2.40   12.30
   3  -6   3   -6.20    8.40
  -6   3   3    0.60    4.10
   6  -3  -3    6.10    5.00
  -3  -3  -3   -1.20    6.90
   3   3   3    0.20    6.70
  -3  -3  -3    1.30    4.80
   3  -6  -3    0.40    7.20
   3   3  -3    9.80    7.50
   3  -6  -3   11.00   14.60
   3   3  -3   14.60    8.80
  -4   6   3    0.50   10.60
   4   2  -3   22.40    7.00
   2  -6  -3   10.10    8.70
   4   2  -3    6.60    4.80
   6  -2   3    5.40   10.10
   6  -4  -3    7.80    5.50
  -6   2   3   -5.00    9.30
   2   4   3   16.50    7.90
   2  -6  -3  -13.40   18.20
  -2  -4   3    9.50    7.20
   4  -6   3   14.20   13.70
  -6   2   3    9.00    7.80
  -6   2   3    5.00   11.90
   6  -2   3    3.90    7.30
   6  -2   3    8.40    7.20
  -6   4  -3   13.20    7.80
   4   2  -3   14.90    7.60
  -6   2   3    0.60    9.50
  -6   4  -3    4.80    9.70
   6  -2   3   15.70   15.40
  -4   6   3    4.70    5.30
   2   4   3    2.30   16.90
  -2  -4   3   17.50    7.90
   6  -4  -3    5.40   13.30
  -4  -2  -3   20.30   17.80
  -2   6  -3    5.70    5.40
   4  -6   3    5.40    9.20
  -2  -4   3  -11.80   14.20
   2   4   3   21.20   17.20
  -6   2   3    0.90    4.00
  -2   6  -3    2.50    6.60
  -6   4  -3    7.60    7.90
   6  -4  -3    1.30   20.10
  -2   6  -3    3.10    6.90
  -4   6   3    4.90    9.20
  -2   6  -3    6.10    5.40
   2   4   3   -5.30    6.70
   4  -6   3   -1.80   10.30
  -4   6   3    0.30    9.20
  -6   2   3  -13.50   11.80
   2  -6  -3   21.70   16.90
   6  -4  -3   13.30    6.10
  -4  -2  -3   -6.50    8.90
  -6   2   3    3.30    4.70
   6  -4  -3    6.20    8.70
   4   2  -3    3.30    5.60
   2  -6  -3   16.40    8.70
  -4  -2  -3   14.40    5.80
   2  -6  -3   19.30    9.60
  -4  -2  -3   13.70   10.20
   4  -6   3  -22.70   18.10
  -2   6  -3   -0.90   11.40
   4  -6  -3    5.70    9.20
   6  -4   3    9.70    2.80
   6  -4   3    8.80    6.50
  -6   4   3   10.90    9.70
  -2   6   3    5.10    6.50
   2   4  -3    9.60    8.80
  -6   2  -3   12.00    9.10
  -6   2  -3  -22.00   11.40
  -2   6   3   -9.90   14.20
   2  -6   3    2.60    8.80
  -4  -2   3   -8.80   15.10
   4  -6  -3    4.80   15.50
  -2  -4  -3   13.10   27.20
   4  -6  -3    8.20    7.10
   4   2   3   19.50   15.70
   4  -6  -3    1.10    9.00
   2   4  -3    5.10   10.40
  -2   6   3    5.40    8.20
  -4   6  -3    4.50    6.00
   6  -4   3    3.00   13.30
   2  -6   3   -0.60   20.10
   2  -6   3   11.30    8.40
   6  -2  -3    2.90    6.00
  -2   6   3    6.30    7.60
  -4   6  -3    5.30    4.20
  -4  -2   3   12.20    9.20
   4  -6  -3  -12.80   15.40
   4   2   3    9.40    7.20
   2  -6   3   26.10   13.20
  -6   4   3   30.30    9.90
  -6   2  -3   21.00    9.90
   2   4  -3    9.90    3.20
   2   4  -3   20.00    4.60
   6  -4   3   20.00   11.50
  -4  -2   3    3.80    7.40
  -2  -4  -3    3.40    4.80
  -6   4   3   -0.80    7.90
   4   2   3   31.90   18.30
  -4   6  -3   -7.50    7.40
   4   2   3    5.10    7.40
   6  -2  -3    7.20    7.60
   6  -2  -3   -4.80   10.90
  -4  -2   3   -2.50    9.50
  -6   4   3    0.80    4.80
   4   2   3    3.50    8.00
   2  -6   3    0.50    8.20
   4  -6  -3   -3.90   12.20
   2   4  -3   10.10    6.30
   2   4  -3    8.40    5.80
  -6   2  -3    0.00    7.10
   1  -6  -3 1324.67   55.39
   1   5   3 1462.35   60.39
   6  -1   3 1512.85   57.89
  -6   1   3 1592.64   68.19
   6  -1   3 1543.55   58.89
  -1   6  -3 1377.46   61.29
  -1  -5   3 1551.64   77.69
  -6   1   3 1531.65   53.69
   1   5   3 1442.46   71.49
  -6   5  -3 1522.05   64.69
  -1  -5   3 1437.06   66.79
  -6   1   3 1553.64   58.29
   5  -6   3 1464.75   53.29
  -5  -1  -3 1528.05   57.09
   1  -6  -3 1454.45   61.49
  -5   6   3 1570.04   61.29
  -5   6   3 1445.56   55.69
  -1   6  -3 1390.26   54.79
   6  -5  -3 1516.65   59.69
  -1  -5   3 1460.45   57.79
   1  -6  -3 1512.35   70.09
   5  -6   3 1430.26   64.29
   6  -5  -3 1453.45   56.79
  -6   5  -3 1543.15   59.39
   1  -6  -3 1582.24   59.79
  -5  -1  -3 1503.25   61.69
   6  -5  -3 1413.56   69.89
  -1   6  -3 1552.54   58.29
   6  -5  -3 1478.45   69.19
  -5  -1  -3 1438.46   72.49
  -6   5  -3 1450.75   58.99
   5  -6   3 1515.45   73.29
  -1   6  -3 1527.75   54.99
  -6   1   3 1572.94   65.09
   5   1  -3 1522.65   54.69
   6  -1   3 1489.05   59.29
   6  -1   3 1490.45   72.69
  -1   6  -3 1497.85   51.69
   1   5   3 1463.45   58.99
   5  -6   3 1439.16   64.79
  -6   1   3 1562.04   70.79
   5   1  -3 1513.35   57.29
   5   1  -3 1533.75   59.19
  -5   6   3 1431.26   55.19
  -1  -5  -3 1596.04   67.99
   6  -1  -3 1470.75   57.69
   5   1   3 1551.74   59.39
   1   5  -3 1359.76   59.39
  -1   6   3 1482.25   60.19
  -6   5   3 1477.65   63.29
  -6   5   3 1522.15   60.99
   1   5  -3 1457.05   54.69
   1   5  -3 1548.45   55.19
  -5  -1   3 1571.54   55.19
  -5  -1   3 1481.45   71.69
   1  -6   3 1478.55   61.09
  -5  -1   3 1604.24   65.09
  -6   1  -3 1544.65   71.09
   1  -6   3 1438.96   77.49
  -1  -5  -3 1572.94   59.39
   5  -6  -3 1430.16   69.59
   5  -6  -3 1467.85   71.49
  -5   6  -3 1492.75   57.79
   5  -6  -3 1243.78   57.49
   6  -1  -3 1519.25   58.59
   5   1   3 1543.55   59.69
   1  -6   3 1547.05   57.09
   6  -5   3 1533.75   55.79
  -6   5   3 1453.95   54.19
  -1   6   3 1444.16   70.29
   5   1   3 1499.45   58.19
   5  -6  -3 1550.54   59.99
  -6   1  -3 1520.25   58.69
  -6   5   3 1543.05   57.79
   6  -5   3 1656.13   70.59
   1   5  -3 1523.75   57.99
   1   5  -3 1471.55   57.29
  -5   6  -3 1503.75   51.59
  -5   6  -3 1543.05   57.89
  -5  -1   3 1458.25   62.89
   5  -6  -3 1764.62   68.99
   6  -1  -3 1463.55   67.89
  -5   6  -3 1438.16   54.69
   6  -5   3 1450.05   62.59
   5   1   3 1493.05   73.59
  -1   6   3 1512.85   53.19
  -1   6   3 1474.15   58.49
   1  -6   3 1472.95   58.39
  -5  -1   3 1519.75   53.19
   5  -6  -3 1447.96   57.19
  -1  -5  -3 1541.25   75.69
  -5  -1   3 1440.36   55.19
  -6   0  -3  723.83   60.19
   6  -6   3  543.75   24.50
   6   0  -3  528.75   23.70
   0   6  -3  499.95   27.20
  -6   6   3  500.85   30.50
   6  -6  -3  494.35   30.20
   0   6  -3  500.85   35.40
   0  -6  -3  549.54   42.10
   6  -6  -3  499.65   42.20
   6  -6  -3  497.55   42.20
   6  -6  -3  540.75   26.60
  -6   6  -3  520.45   31.90
   6   0   3  530.55   26.80
   6   0   3  516.15   43.20
   0  -6   3  541.45   35.20
   6   0   3  537.45   28.10
   0  -6  -3  542.85   28.80
  -6   6  -3  514.75   27.80
  -6   6  -3  546.65   28.30
  -6   0   3  567.84   43.90
   6   0  -3  517.15   27.00
   6  -6   3  429.66   29.90
  -6   0   3  553.34   26.30
  -6   6   3  540.35   24.20
   0   6   3  476.45   41.10
  -6   0  -3  580.84   28.10
   6  -6   3  503.45   38.90
  -6   0   3  523.15   33.20
   0  -6   3  539.55   51.29
   0  -6  -3  609.44   61.29
  -6   0   3  529.75   34.50
   0  -6  -3  532.35   24.60
  -6   0   3  512.95   24.50
  -6   0   3  497.05   24.80
   0   6   3  507.55   28.30
   6  -6   3  487.85   34.90
   6   0  -3  554.34   28.40
   0  -6   3  514.05   28.30
   6   0   3  540.65   28.20
  -6   0  -3  510.95   31.30
   0   6  -3  507.55   24.00
   6  -6   3  468.95   43.30
   0   6   3  554.14   30.80
   7  -3   3    2.80   13.00
  -7   3   3    3.40    5.80
  -4   7   3   15.20   10.10
  -7   4  -3    3.50   10.50
  -7   3   3   -6.30   11.10
  -3   7  -3    4.60    5.80
   3  -7  -3   -8.10   11.90
  -7   3   3    0.30   10.10
  -4  -3  -3    2.60   12.40
   7  -3   3    5.80   17.20
   4   3  -3   10.70    6.90
  -7   4  -3    8.20   14.30
   3  -7  -3  -15.10   21.30
  -3   7  -3    4.80    7.50
   7  -4  -3    3.20   16.80
  -4  -3  -3   18.30   21.80
  -7   3   3   23.40   15.80
   7  -3   3   20.10    9.20
   3  -7  -3   61.19   35.20
  -7   3   3   -6.80   11.40
  -3  -4   3    0.80   10.90
  -3  -4   3   -5.30   19.90
  -3  -4   3    8.20    9.20
   3   4   3   -0.30    9.80
   7  -4  -3    1.70    8.10
   7  -4  -3   16.40    7.60
  -7   4  -3    0.60   10.10
  -4  -3  -3    9.70    6.70
  -4   7   3    1.30    7.60
   4   3  -3   10.30    7.30
  -4   7   3    9.50   12.00
   7  -3   3    2.80    5.50
   3   4   3   -8.60   19.00
   3   4   3   21.10   10.70
   4  -7   3  -11.50   22.90
   4  -7   3   22.50   14.10
   4  -7   3   -0.10   12.90
  -3   7  -3    6.50    6.80
   7  -4  -3   14.50    9.90
   4  -7   3   27.10   17.40
   3  -7  -3    8.90   11.30
  -4  -3   3    3.70   10.90
   4   3   3    7.90    8.90
   4  -7  -3   37.60   22.10
   4  -7  -3   -8.70   10.90
   3   4  -3    6.90   12.50
   4  -7  -3   13.50   17.40
  -7   4   3    7.70    6.50
  -3  -4  -3    6.40   11.10
   4   3   3    9.50   16.40
   4  -7  -3    4.10   16.20
   7  -3  -3    6.90    7.90
   7  -4   3    6.10    4.00
  -3  -4  -3    2.40   22.50
   3  -7   3  -27.20   16.00
  -4   7  -3   -0.50    7.50
   7  -3  -3    9.00    8.10
   7  -4   3    1.00    8.30
  -7   4   3   12.00   12.40
   3  -7   3   -4.00   11.30
   4   3   3   -3.70    8.50
   4  -7  -3   16.30   24.70
   3  -7   3   19.10   26.60
  -3   7   3    9.20   18.40
  -4  -3   3    6.70   21.00
   4   3   3    8.90    9.40
   3  -7   3    1.30    8.90
  -7   4   3   -2.50   11.80
   3   4  -3    3.90    6.90
  -3  -4  -3    6.80    5.50
   3   4  -3   15.60    7.30
  -4   7  -3    6.20    7.20
  -7   3  -3    7.40   10.30
   7  -3  -3    3.70    9.80
  -4  -3   3   -1.60   10.80
   4  -7  -3   -5.30    9.80
  -7   4   3   21.50   11.00
  -4   7  -3   11.80    8.10
  -7   3  -3   -8.00   16.30
   3  -7   3   -3.60   12.30
  -7   3  -3    3.00    9.30
   7  -4   3    2.80   12.80
  -4   7  -3   19.50   10.80
   7  -4   3   -3.20   18.00
  -3   7   3    0.80    9.90
  -3   7   3  -12.40    7.60
  -3   7   3   22.80   11.80
   7  -3  -3    4.80   18.80
   2  -7  -3   45.80   25.30
   7  -2   3   -6.50    9.40
   2  -7  -3    0.10   11.10
   7  -5  -3   26.40   22.00
   5  -7   3  -20.20   16.30
  -5  -2  -3    6.00    7.90
   5  -7   3    9.80   15.00
  -7   2   3    5.60   16.90
   7  -5  -3    8.30   11.40
  -7   2   3   20.80   15.00
  -2   7  -3   -1.20    6.90
  -7   5  -3   -9.40   10.60
  -2  -5   3   39.10   20.20
   5  -7   3   12.10   25.00
   5   2  -3    4.30    6.80
   7  -5  -3  -41.80   19.90
   2   5   3    7.00   11.80
   5   2  -3   18.20   10.00
   5  -7   3   17.90   14.70
   7  -2   3   25.80   15.20
   7  -5  -3    0.90    9.50
  -5   7   3   -6.00    7.20
  -2  -5   3    2.00   11.30
  -2  -5   3    1.40    8.20
  -5  -2  -3   -5.70   12.20
   2  -7  -3    6.50   13.40
   7  -2   3  -18.40   20.90
  -2   7  -3   -6.00    5.30
   7  -5  -3    8.20    8.00
  -7   5  -3   12.30   11.20
   7  -2   3    5.40    5.20
  -5   7   3   -9.50   11.00
   2   5   3   -3.10    9.80
   2  -7  -3    3.50   25.20
  -7   2   3   -1.60   10.20
   5   2  -3    8.90    8.40
   2   5   3   -7.10   18.70
  -7   2   3    9.30   12.20
  -7   2   3    9.70   16.90
  -5  -2  -3   10.10   22.30
  -2   7  -3   -1.80    8.50
  -7   5  -3    6.50   12.30
   5  -7  -3   31.30   23.90
  -5   7  -3   -1.00    8.10
  -2  -5  -3   -3.40   24.00
   7  -5   3   10.70   14.50
   5  -7  -3   21.90   23.00
   2   5  -3   -7.60   11.00
  -5  -2   3   -5.30   12.20
   2  -7   3    3.90   10.40
   7  -2  -3   -2.40    9.40
  -2   7   3   -6.20   16.60
  -7   5   3   20.00   10.10
   5  -7  -3    9.80   12.00
  -5   7  -3    2.20    8.00
  -7   2  -3   -8.80   10.00
  -2   7   3   19.90    9.00
  -7   2  -3    3.00   11.50
  -7   5   3    0.30   11.80
   2  -7   3  -11.50   11.50
   5   2   3   -1.30   10.60
  -2  -5  -3  -17.90   11.90
   2  -7   3   -4.40   13.50
   5   2   3   -2.40   18.90
   5   2   3   12.10    9.30
  -5  -2   3    5.90   13.40
  -2   7   3   22.90   12.00
   5  -7  -3    3.80    9.30
   7  -5   3   -0.20    4.20
   5   2   3   12.10    9.30
  -7   2  -3   18.20   19.50
  -2   7   3   18.60    8.60
  -5  -2   3   -4.10   22.30
   2  -7   3  -11.10   29.70
   7  -5   3   -2.30    8.60
   5  -7  -3   29.90   18.60
  -7   5   3   -8.40   10.90
   2   5  -3    6.00    7.00
   7  -2  -3    5.10    7.50
   7  -5   3  -10.60   17.40
   2   5  -3    6.30    8.40
  -7   1   3    4.80   10.40
   1   6   3   41.50   25.30
   6   1  -3    1.60    7.00
   6  -7   3    2.10   21.60
  -7   6  -3   15.40   11.00
   1  -7  -3    8.00   12.70
  -6   7   3    7.40    8.00
  -1  -6   3   20.70   13.50
  -7   1   3   20.60   19.00
  -1   7  -3    4.40    9.70
   1  -7  -3   -1.20   24.90
   7  -1   3   20.90   11.60
   7  -6  -3   35.20   26.00
  -7   1   3   16.50   16.50
  -1   7  -3    6.80    7.50
   6  -7   3    4.50    8.10
   6  -7   3   -5.70   27.40
  -7   6  -3    1.00   10.50
  -6  -1  -3    8.10    9.60
   6  -7   3   24.70   18.30
  -7   1   3    7.60   20.40
   1  -7  -3  -31.70   24.50
   7  -1   3   41.10   21.20
   7  -1   3    1.10   11.10
   7  -1   3    2.20    7.00
  -6  -1  -3   41.30   22.70
  -6  -1  -3    8.70   13.50
   7  -6  -3   -1.90    8.60
   1   6   3    7.60   11.80
   7  -1   3   -2.20    8.30
   6   1  -3   -0.90    9.90
  -1  -6   3   12.40   17.90
  -6  -1   3    8.60   15.30
  -1   7   3   12.20   11.80
   6  -7  -3   -1.70   17.40
   6  -7  -3    2.50    9.70
   1   6  -3   17.30   10.20
   1  -7   3    8.60   14.00
   7  -1  -3    5.30    9.10
  -7   6   3   -7.60   12.30
  -7   6   3   -4.90   12.00
   1   6  -3    7.70    8.00
  -6  -1   3   -0.80    8.30
   7  -1  -3   11.80   10.50
  -1   7   3   -5.50    9.80
   1  -7   3   -6.70   13.60
   7  -6   3  -10.30   21.70
  -6  -1   3   18.70   22.90
  -7   1  -3   15.90   11.60
   7  -6   3    0.80   17.30
   6   1   3    7.90    9.30
   6   1   3   -5.30   12.40
   6  -7  -3  -13.50   21.10
  -1   7   3   20.20   23.80
   1  -7   3   19.70   11.50
   7  -6   3   11.00    9.30
  -7   6   3   10.00    8.80
   6   1   3   16.40   23.30
  -1  -6  -3   50.29   29.70
  -7   6   3   -6.50    6.50
  -6   7  -3   17.10   10.20
   6  -7  -3    6.40   22.10
   7  -1  -3   18.30   20.80
   6  -7  -3   -6.70   12.70
  -1  -6  -3    6.40    5.40
  -6   7  -3    0.40   10.00
  -7   7   3  330.97   28.30
  -7   7  -3  291.67   24.70
   7  -7   3  276.37   38.70
   7   0   3  299.07   25.60
   7   0   3  291.37   24.90
   7  -7  -3  287.57   38.10
   7   0  -3  270.97   24.10
   0  -7  -3  262.17   36.50
   7  -7  -3  283.17   22.10
   0  -7   3  297.77   34.10
   0   7  -3  290.17   20.00
  -7   0   3  300.87   34.30
   7  -7   3  301.17   21.30
  -7   0  -3  281.67   25.30
   0  -7  -3  284.87   26.90
   7   0   3  233.38   37.80
   7   0  -3  290.47   23.90
  -7   7   3  320.77   19.80
   0  -7   3  282.17   44.00
  -7   0   3  326.97   40.40
  -7   0  -3  302.47   43.00
   7  -7  -3  283.27   40.20
  -7   0  -3  261.37   28.70
  -7   0   3  286.17   23.30
   0  -7  -3  189.68   39.50
   7  -7  -3  282.97   27.80
   0   7   3  222.58   35.20
   0   7   3  307.37   28.00
   0   7   3  287.87   23.10
   7   0  -3  335.87   19.70
  -4   8   3    0.50    9.80
  -4   8  -3   -5.50    9.50
  -8   4  -3  -14.10   12.70
  -4  -4   3  -11.80   11.40
  -8   4   3   -5.50   16.80
   4   4  -3   -3.20    9.80
   4  -8   3    6.80   34.70
   8  -4  -3  -12.60   12.80
   4   4   3    5.60   11.30
  -4  -4  -3  -12.80    7.10
   8  -4   3    3.30    6.50
   8  -4   3    3.20   22.70
  -4  -4  -3   14.60   15.50
   4   4   3   14.00   12.60
  -8   4   3    1.20   14.00
   4   4  -3   -7.70    9.10
  -4   8  -3   -7.10    8.60
  -8   4  -3    6.50   13.70
   4  -8   3    5.90   21.30
   4  -8  -3  -11.00   13.10
  -8   4   3  -19.50   14.50
  -4  -4  -3   14.10   28.30
  -4  -4   3    5.00   25.60
  -4   8   3   -2.40   11.20
   8  -4  -3   10.40   11.80
  -4   8  -3   10.10    8.60
   4  -8  -3  -17.90   26.70
   4   4   3   -8.40   10.80
   4  -8  -3  -34.70   27.00
  -8   4   3   33.70   18.60
  -4   8   3    7.20   13.90
   8  -4   3   -8.90   11.00
   4  -8  -3    7.70   15.00
  -3   8  -3 2000.70   74.69
   8  -3   3 1859.11   67.29
   5   3  -3 1904.51   75.89
   5  -8   3 1893.11   84.49
   3  -8  -3 1895.61   75.19
   5  -8   3 1904.91   99.99
  -5   8   3 1839.72   72.49
  -5   8   3 1972.60   77.69
   5   3  -3 2011.20   73.59
  -5  -3  -3 1870.71   93.69
  -3  -5   3 1947.01   99.49
   5   3  -3 2038.00   71.99
   3  -8  -3 1808.82   77.59
   3   5   3 1660.53   94.99
   3  -8  -3 1667.93   94.09
  -8   3   3 2019.90   82.39
  -3   8  -3 1917.51   71.49
  -5  -3  -3 1939.21   70.29
   3   5   3 1949.20   77.29
   8  -5  -3 1653.03   76.19
  -3  -5   3 1754.62   69.99
  -8   3   3 1831.52   84.19
  -5   8   3 1945.61   80.59
  -8   3   3 1949.51   76.59
   3  -8  -3 1670.83   93.19
   3   5   3 1942.91   76.49
  -8   3   3 1920.91   85.59
   8  -3   3 1858.21   77.99
  -8   5  -3 1922.11   76.69
   8  -5  -3 1889.01   76.09
   8  -3   3 1756.92   84.09
  -8   5  -3 1927.21   77.19
  -3  -5  -3 1719.53   95.39
  -8   3  -3 1986.00   77.29
  -5   8  -3 1897.21   72.99
   8  -3  -3 1931.51   74.89
   3  -8   3 1817.92   97.99
   5  -8  -3 1949.10   76.39
  -5  -3   3 1975.70   95.09
   8  -3  -3 1729.53   88.59
  -8   3  -3 1921.21   77.79
   5   3   3 1909.91   73.39
  -3   8   3 1701.73   89.59
  -8   5   3 1916.61   77.19
  -8   5   3 2001.10   82.89
   3   5  -3 1921.21   73.29
  -5  -3   3 1936.71   76.89
   5   3   3 1957.90   76.99
   8  -3  -3 1969.10   74.19
   5  -8  -3 1865.21   94.99
   5  -8  -3 1767.92   90.89
  -3   8   3 1895.71   76.49
   5   3   3 1868.21   75.79
  -3  -5  -3 1873.31   77.29
   3   5  -3 1872.11   71.49
  -8   5   3 1905.11   81.59
   8  -5   3 1953.80   73.19
  -5   8  -3 1814.32   71.19
  -5   8  -3 1903.31   73.79
   2  -8  -3   33.70   34.40
  -8   6  -3   72.79   16.10
  -2   8  -3   51.59   12.90
   8  -2   3   60.39   10.00
  -8   2   3   30.80   14.90
  -8   2   3   69.39   26.10
  -6  -2  -3   66.29   28.40
  -6   8   3   53.29   12.20
  -6  -2  -3   53.89   16.30
  -2  -6   3   41.50   26.00
   6   2  -3   61.39   11.00
   6   2  -3   62.49   14.00
   8  -2   3   51.79   17.70
   6  -8   3    9.30   31.20
   8  -6  -3   55.39   31.50
   6  -8   3   68.69   23.40
   2  -8  -3  114.39   35.40
   8  -6  -3   66.99   15.30
  -8   6  -3   27.20   13.40
  -8   2   3   45.80   16.70
  -2   8  -3   57.49   11.40
   2  -8  -3   69.49   16.80
   2   6   3   55.29   14.30
   8  -6  -3   23.40   13.70
  -8   2   3   68.59   24.80
   6   2  -3   46.70   13.40
   2   6   3   65.99   16.00
   8  -2   3   46.50   14.00
  -6  -2  -3   52.39   13.00
  -6   8   3   61.19   17.00
   8  -6   3   47.50   13.60
  -6   8  -3   56.89   13.60
   6   2   3   50.29   13.80
   2   6  -3   60.69   12.10
  -8   6   3   69.59   17.70
  -8   6   3   55.99    9.50
  -2   8   3   44.20   12.50
  -2   8   3   53.69   15.80
   8  -2  -3   48.30   12.10
  -6  -2   3   93.49   29.60
   8  -2  -3   54.49   14.20
   6   2   3  -21.50   28.00
   6  -8  -3   50.19   17.40
   6   2   3   64.39   16.00
  -8   6   3   52.49   16.90
  -2  -6  -3   50.99   34.50
  -8   6   3   51.59   13.30
   2  -8   3    1.10   36.20
   2   6  -3   54.09   14.00
  -8   2  -3   39.70   14.20
  -6   8  -3   60.79   14.30
   2  -8   3   42.60   20.10
   6  -8  -3   38.60   49.10
  -8   2  -3   54.79   16.00
   8  -6   3   57.29   28.60
   6  -8  -3   30.10   28.60
   8  -6   3   39.10   20.60
  -2  -6  -3   55.29   17.20
   6  -8  -3   54.39   14.70
  -6  -2   3   66.09   19.00
   7   1  -3   32.80   11.00
   1  -8  -3   96.39   36.80
   7   1  -3   55.99   14.60
   7   1  -3   29.20   13.70
   8  -1   3   69.89   16.50
   7  -8   3   29.20   35.60
  -7  -1  -3   -6.70   23.80
   8  -7  -3   74.49   19.50
   1   7   3   47.40   14.90
  -7  -1  -3   40.70   14.80
  -8   1   3   30.10   24.80
  -8   1   3   37.00   15.60
   8  -1   3   58.39   12.20
   1   7   3   68.79   17.00
  -8   1   3   60.99   28.50
  -7  -1  -3   44.70   18.30
  -7   8   3   49.00   15.90
  -1   8  -3   44.30   12.80
  -7   8   3   55.29   12.40
  -8   7  -3   28.70   15.00
   7  -8   3   39.50   24.80
  -1  -7   3   35.50   36.20
  -1  -7   3   98.39   28.20
  -1   8  -3   24.10   11.90
   8  -7  -3   31.70   13.30
  -8   7  -3   44.40   16.00
  -7   8  -3   53.29   15.70
   7  -8  -3   60.09   33.40
   7  -8  -3    9.10   28.00
   1  -8   3   93.29   40.70
   1   7  -3   37.60   11.90
  -7   8  -3   63.69   15.30
   8  -7   3   17.50   14.50
  -8   7   3   41.10   17.80
  -1   8   3   36.10   13.40
   8  -7   3   30.60   21.80
   1  -8   3   35.60   19.10
   8  -1  -3   46.30   15.60
  -7  -1   3   50.49   21.90
  -7  -1   3   59.79   32.30
  -8   1  -3   40.20   17.70
   7  -8  -3   53.89   19.00
   8  -7   3   38.00   33.20
   7   1   3   43.40   13.90
   8  -1  -3   52.29   13.50
  -8   7   3   49.90   10.90
   7  -8  -3   21.10   13.10
   1   7  -3   27.30   13.90
  -1   8   3   37.60   16.60
  -8   1  -3   31.30   15.20
   7   1   3   64.59   15.80
   8   0   3  461.85   33.90
   8  -8   3  558.74   55.49
   0   8   3  453.75   31.60
   8  -8  -3  514.45   56.79
   8   0   3  454.65   32.80
   0  -8   3  429.76   56.29
  -8   0   3  506.85   56.89
  -8   8   3  406.16   28.30
   8  -8  -3  441.96   30.40
   0  -8  -3  520.65   72.29
   8   0  -3  407.66   31.90
  -8   0   3  448.06   48.10
  -8   8  -3  488.35   33.40
   8   0   3  496.65   33.10
   0   8  -3  504.55   31.70
   8  -8  -3  512.45   36.20
   8   0  -3  442.86   32.10
   8  -8   3  403.46   45.70
  -8   0  -3  509.55   37.60
  -8   0  -3  443.86   34.30
  -8   8   3  385.16   34.50
   0  -8   3  409.26   45.20
   0  -8  -3  414.06   49.10
  -8   8  -3  441.96   33.50
   0   8   3  445.96   35.30
   4   5   3  224.08   27.50
  -9   5  -3  212.28   27.50
  -4   9  -3  207.58   21.90
  -9   5  -3  224.88   28.00
   9  -5  -3  255.57   23.40
  -5  -4  -3  234.78   29.70
  -5   9   3  243.88   33.40
   9  -4   3  281.87   32.20
  -4   9  -3  226.38   24.30
  -9   4   3  270.87   30.80
   4   5   3  266.47   24.80
  -5   9   3  224.18   28.20
   4   5   3  239.58   30.70
   5  -9   3  294.77   50.99
   5  -9   3  279.17   36.20
   5   4  -3  225.88   25.60
  -5   9   3  263.37   24.00
   5   4  -3  258.87   24.60
   4  -9  -3  161.48   44.50
   4  -9  -3  231.98   31.60
   4  -9  -3  189.18   25.20
   9  -5  -3  209.88   28.10
  -4  -5   3  290.77   44.70
   5   4  -3  265.17   26.60
   9  -4   3  268.27   26.50
  -9   4   3  248.28   33.60
  -5   9  -3  209.68   24.90
  -5   9  -3  240.18   23.00
   4   5  -3  190.08   25.00
   9  -4  -3  254.07   23.00
   5   4   3  230.78   24.70
  -9   5   3  202.28   27.50
  -9   4  -3  210.78   28.90
  -4   9   3  210.38   24.50
   4  -9   3  234.78   48.40
  -4   9   3  228.78   27.00
   5  -9  -3  249.48   32.40
   9  -5   3  338.37   40.20
  -9   5   3  251.07   33.70
   5   4   3  229.88   26.60
   9  -5   3  259.27   28.40
   4   5  -3  183.08   24.40
  -9   4  -3  286.77   29.40
   9  -4  -3  213.98   27.20
  -4  -5  -3  231.98   31.80
  -9   5   3  257.67   29.40
   5  -9  -3  220.48   47.00
   5  -9  -3  167.38   24.10
  -5  -4   3  255.67   41.80
   3   6   3  383.56   32.10
  -9   6  -3  462.75   34.30
  -6   9   3  415.46   42.40
  -9   3   3  543.05   50.29
   6   3  -3  489.05   33.80
  -9   3   3  503.25   40.00
   9  -6  -3  457.25   34.50
  -9   3   3  495.15   38.20
   3  -9  -3  492.45   66.89
   9  -3   3  508.95   33.50
   6   3  -3  449.26   29.80
  -9   3   3  431.36   47.80
   3  -9  -3  484.15   37.50
   6   3  -3  433.46   32.10
   9  -3   3  461.85   43.90
  -3   9  -3  453.95   29.40
   6  -9   3  453.15   58.09
  -6   9   3  428.76   29.70
  -9   6  -3  462.95   34.70
   9  -6  -3  439.36   29.10
  -6   9   3  432.96   34.80
  -3   9  -3  497.85   31.70
   6  -9   3  479.05   48.40
  -6  -3  -3  454.45   36.90
  -3  -6   3  465.15   55.79
   3   6   3  500.45   35.10
   3   6  -3  458.85   31.10
  -3  -6  -3  433.06   37.10
  -9   6   3  447.36   40.40
   9  -6   3  432.26   34.00
  -3   9   3  486.75   31.40
  -6  -3   3  569.64   52.99
   6  -9  -3  442.46   36.30
   3  -9   3  469.45   63.09
   3   6  -3  471.45   31.60
  -3   9   3  439.76   34.50
  -9   3  -3  454.65   36.50
   6   3   3  536.25   34.40
   9  -6   3  467.65   52.49
  -6   9  -3  455.35   33.20
   6  -9  -3  375.06   48.50
   9  -3  -3  485.55   30.40
   9  -6   3  463.55   43.60
  -9   6   3  499.75   37.10
  -9   3  -3  509.75   36.20
   6  -9  -3  451.85   34.70
   6   3   3  517.05   33.00
   9  -3  -3  473.35   34.30
  -6   9  -3  497.45   30.90
  -6   9  -3  446.36   31.60
  -6  -3   3  408.56   49.40
   7   2  -3   98.29   16.10
   7   2  -3   87.99   19.10
  -9   7  -3  105.99   20.20
  -9   2   3  140.19   33.10
   9  -2   3  132.69   26.50
  -7  -2  -3   52.39   20.70
  -2   9  -3   83.99   16.60
   9  -7  -3   85.19   21.60
   2  -9  -3   88.39   20.40
   7   2  -3  102.19   19.20
  -9   7  -3   74.49   18.40
   7  -9   3  126.09   31.90
  -2  -7   3  121.59   36.30
   9  -7  -3  109.59   16.70
   9  -2   3  110.29   19.90
  -9   2   3  104.69   22.40
   2   7   3  101.49   18.40
   2   7   3  128.39   21.80
  -7   9   3   80.39   20.20
   2  -9  -3  126.59   45.60
  -7   9   3   81.59   15.80
  -7  -2  -3   85.49   24.60
   7  -9   3    9.70   40.00
  -9   2   3   83.79   28.30
   2  -9   3  165.78   46.40
  -2  -7  -3   95.79   22.80
   7   2   3   60.99   17.70
  -2   9   3   83.89   19.80
  -2   9   3   86.09   16.30
  -9   7   3   83.49   14.00
  -9   2  -3   90.09   20.20
  -7   9  -3   99.29   17.00
   7   2   3  103.49   19.30
  -9   2  -3   82.29   21.70
   9  -2  -3   72.89   16.40
  -7  -2   3   63.19   29.80
   7  -9  -3  120.59   21.10
   9  -7   3   31.70   35.30
  -7   9  -3   93.39   19.40
  -7   9  -3   72.49   18.20
   9  -2  -3  108.59   19.50
   9  -7   3  103.99   23.30
  -9   7   3  121.19   21.30
   2   7  -3  117.49   28.20
   9  -7   3   98.59   26.40
  -7  -2   3  126.39   35.70
   2   7  -3   79.79   16.80
   7  -9  -3  154.08   42.10
   7  -9  -3   62.59   22.20
   9  -8  -3    4.30   14.40
  -8   9   3  -12.60   14.30
  -9   1   3   34.90   33.10
  -9   1   3   10.40   28.70
  -8  -1  -3   11.80   17.90
   1   8   3   25.90   18.00
   8  -9   3   17.60   30.50
  -8  -1  -3   13.10   20.80
   1   8   3  -25.40   17.30
   8  -9   3   -8.80   45.60
  -8   9   3    6.30   20.20
   9  -8  -3   28.00   24.00
  -9   8  -3   11.10   17.50
   9  -1   3   -7.10   16.90
   8   1  -3    7.20   17.00
  -1  -8   3   35.70   31.70
   8   1  -3   30.90   16.70
   1  -9  -3   18.30   45.90
  -1   9  -3    9.90   15.40
  -9   8  -3   -5.50   18.60
   9  -8   3  -46.70   27.70
   8  -9  -3   15.50   41.90
  -8   9  -3   -2.10   17.40
   8   1   3    0.50   16.10
  -1  -8  -3  -26.50   33.10
  -1  -8  -3    6.40   21.60
  -1   9   3    1.00   17.70
   1  -9   3  -42.60   44.90
  -8  -1   3   11.00   26.80
  -9   1  -3   75.79   36.40
   1   8  -3   -1.00   16.10
   8  -9  -3  -12.80   16.00
   9  -8   3  -46.50   40.00
  -1   9   3  -31.30   19.00
  -8  -1   3   69.99   37.30
  -9   8   3   45.00   20.90
  -9   8   3   15.60   18.10
   9  -1  -3   20.90   14.90
  -8   9  -3    0.90   17.50
   9  -1  -3   21.70   18.70
   8  -9  -3   41.00   22.50
  -9   1  -3   37.90   18.60
  -9   1  -3   -4.80   24.60
  -9   9   3   43.50   24.40
   9   0   3   46.60   22.90
  -9   0   3   49.20   33.50
   9   0   3   28.00   24.80
  -9   0   3   58.09   45.00
   9  -9   3   43.00   54.39
  -9   9  -3   22.70   21.50
   9  -9   3   35.30   35.90
   0   9   3   24.90   20.20
   0   9  -3   30.80   20.00
   9   0  -3   15.60   18.80
   9   0  -3    6.90   20.90
   9  -9  -3   49.90   26.90
   0  -9   3   52.89   56.19
  -9   0  -3   15.20   24.10
  -9   0  -3   64.89   46.60
  -9   0  -3   34.30   20.20
   0   9   3   31.70   23.10
   9  -9  -3   42.10   19.90
   9  -9  -3   46.30   48.80
  -9   9  -3   -7.40   20.50
  -5  -5  -3  -22.90   36.60
 -10   5   3  -18.90   22.20
   5   5   3   -2.80   18.10
  10  -5  -3  -21.00   20.10
   5 -10  -3    3.80   22.00
   5   5  -3    4.50   19.60
  -5  -5   3   -8.80   36.00
  -5  10   3    5.30   19.80
  -5  10   3  -38.10   15.20
  -5  10  -3  -14.20   17.30
 -10   5   3   19.20   21.70
  10  -5   3   85.89   28.40
   5 -10   3  116.99   52.19
  -5  10  -3  -26.50   15.30
   5 -10  -3  -72.19   49.30
 -10   5   3   -9.80   37.10
 -10   5  -3   12.50   19.80
   5   5  -3    8.80   16.00
  10  -5  -3    1.10   15.10
 -10   5  -3   10.10   20.40
  -5  -5  -3   11.80   21.00
   5   5   3   23.00   19.60
   5 -10  -3   29.10   23.90
   5   5  -3  -11.00   16.90
  10  -5   3   -5.70   18.80
   6   4  -3   18.30   19.40
  10  -4   3   37.70   19.30
  -4  -6   3   -2.00   36.90
 -10   4   3   53.89   21.90
   4 -10  -3  -25.40   50.39
  -6  10   3   19.90   21.10
   4   6   3    1.30   19.80
  10  -6  -3   68.09   22.10
 -10   6  -3   16.60   19.00
  -6  -4  -3   48.60   38.90
   6   4  -3    0.00   16.10
   4 -10  -3   -1.30   22.40
 -10   4   3   10.00   30.70
  10  -6  -3   37.90   15.40
   6 -10   3   14.00   52.49
 -10   4   3   15.10   23.60
  -6  -4  -3   11.30   22.00
 -10   6  -3   52.99   22.60
 -10   4   3   40.50   30.10
   6   4  -3   29.40   19.70
   4   6   3   41.40   19.00
  -6  10   3   23.90   17.10
  10  -4   3   42.50   27.60
  -4  10  -3   53.99   18.20
   6   4   3    4.70   18.40
  -4  10   3   14.70   20.40
  10  -4  -3    5.00   20.40
 -10   6   3   79.89   27.10
  -6  10  -3   19.70   18.20
  -6  10  -3    8.90   16.90
  10  -6   3   23.70   19.90
  -4  -6  -3   20.10   38.70
   6 -10  -3   91.59   49.10
  -6  -4   3   47.70   41.60
   4 -10   3   51.09   52.99
 -10   6   3   71.09   23.60
  10  -4  -3   34.30   16.60
 -10   4  -3   33.00   20.10
  10  -6   3    9.60   28.20
   4   6  -3   38.70   17.20
   6 -10  -3   48.40   24.10
   6 -10  -3   45.60   24.80
 -10   4  -3   55.49   36.10
 -10   4  -3    9.30   20.80
  -4  -6  -3   53.49   22.40
  -4  10   3   20.30   14.40
   6   4   3   36.60   21.20
   7 -10   3  458.15   70.29
  10  -3   3  492.55   51.79
   7   3  -3  481.55   40.20
   3 -10  -3  469.65   65.59
   7 -10   3  569.84   61.09
  -7  10   3  398.66   42.30
  10  -7  -3  443.86   33.40
 -10   7  -3  529.75   41.50
 -10   3   3  542.05   55.49
  -3  -7   3  455.55   56.69
  10  -7  -3  497.45   44.50
   3   7   3  419.16   41.90
  10  -3   3  591.74   42.10
   7   3  -3  462.95   42.30
  -7  -3  -3  439.76   62.39
 -10   3   3  610.34   58.99
   3   7   3  444.26   42.00
 -10   3   3  490.75   44.10
  -7  -3  -3  424.46   45.00
  -7  10   3  464.65   34.80
  -3  10  -3  438.46   37.40
   3 -10  -3  512.25   41.90
 -10   7  -3  435.86   41.00
  10  -7   3  475.15   39.70
   7   3   3  525.35   41.00
 -10   3  -3  528.05   44.10
   7 -10  -3  564.64   46.20
  10  -3  -3  517.45   42.90
  10  -3  -3  538.65   36.40
   7 -10  -3  621.44   77.69
  -3  10   3  549.15   36.90
 -10   7   3  521.85   43.90
  -3  -7  -3  486.05   66.39
 -10   3  -3  584.04   43.20
  -3  -7  -3  513.65   41.20
   7 -10  -3  496.75   41.70
  10  -7   3  453.95   52.99
   3 -10   3  474.55   76.39
  -3  10   3  495.75   40.50
  10  -7   3  464.75   55.79
  -7  10  -3  509.65   38.90
   3   7  -3  533.35   37.30
   7   3   3  562.34   44.40
  -7  10  -3  525.45   37.50
  -7  -3   3  382.06   59.89
 -10   3  -3  470.45   64.39
   0   0  -4 9284.47  323.97
   0   0  -4 9477.35  321.17
   0   0   4 9963.90  324.27
   0   0  -4 9661.23  317.87
   0   0   4 9312.07  315.97
   0   0   4 9902.91  321.87
   0   0  -4 9402.86  317.67
   0   0  -4 9999.00  322.77
   0   0   4 9671.53  317.37
   0   0  -4 9398.76  317.27
   0   0   4 9371.96  321.87
   0   0  -4 9827.02  322.87
   0   0  -4 9290.47  316.47
   0   0   4 9633.94  318.87
   0   1   4  565.94   25.60
  -1   1   4  566.44   21.80
   0  -1   4  563.64   21.30
   0  -1  -4  548.25   23.10
   0   1   4  567.54   21.90
  -1   0  -4  524.55   27.40
   0   1  -4  568.04   25.50
   1  -1  -4  533.25   26.60
   1  -1  -4  505.35   28.00
  -1   0   4  556.84   22.00
   1  -1   4  513.05   24.90
   1   0  -4  572.04   27.10
   1   0  -4  523.15   27.10
  -1   1  -4  540.35   25.30
   0  -1   4  581.44   26.90
  -1   1  -4  552.64   26.10
   0   1   4  555.94   21.20
  -1   1   4  541.65   25.10
   1   0  -4  485.15   27.70
  -1   0  -4  573.74   21.10
   1  -1  -4  578.24   28.30
  -1   1   4  553.84   26.00
   1   0  -4  567.64   21.80
  -1   1  -4  558.24   20.30
   1  -1  -4  565.54   22.50
  -1   0  -4  576.24   21.70
   0  -1  -4  562.54   21.10
   1  -1  -4  551.04   23.00
   1  -1   4  577.74   25.30
   1  -1   4  534.15   25.50
   1   0  -4  576.34   21.70
   1   0   4  541.35   26.40
  -1   0   4  558.94   23.20
  -1   0   4  574.64   26.30
  -1   0   4  568.74   25.10
   1   0   4  538.55   20.80
   0  -1   4  598.94   22.40
   0  -1   4  549.15   25.40
  -1   1   4  553.64   21.20
   1   0  -4  564.14   25.40
   0   1   4  557.84   26.60
  -1   1  -4  588.54   24.10
   1   0   4  548.25   27.70
   1   0   4  552.54   21.60
   0  -1  -4  500.15   27.10
   1  -1   4  562.04   20.40
   0   1  -4  563.44   22.90
   0   1  -4  576.14   21.40
   0  -1  -4  585.94   29.10
   1   0  -4  546.45   19.40
  -1   0   4  556.34   27.70
  -1   1  -4  571.74   24.90
  -1   1  -4  559.84   21.50
  -1   0  -4  558.64   23.60
   1   0   4  542.25   22.10
  -1   1  -4  534.65   27.90
  -1   0  -4  555.24   22.30
  -1   1  -4  547.95   21.00
   0   1  -4  585.44   20.30
   0   1  -4  546.25   26.50
  -1   0   4  560.64   22.50
  -1   0  -4  520.85   24.90
   0  -1  -4  544.05   28.40
   0   1  -4  541.05   27.40
   0   1   4  543.95   22.10
  -1   1   4  543.25   19.90
  -1   1   4  566.14   21.30
   0  -1   4  546.15   27.20
  -1   1  -4  552.04   23.50
  -1   0  -4  566.14   22.80
  -1   1  -4  570.04   21.80
   1   0   4  546.15   25.60
   1   0  -4  553.44   21.10
  -1   1   4  566.04   27.90
   0   1  -4  541.55   23.30
   0   1  -4  524.05   28.60
   1   0   4  535.05   24.90
   1  -1   4  565.74   26.90
   0   1   4  560.04   22.20
  -1   0  -4  553.54   27.70
   0  -1   4  545.95   24.00
  -1   1   4  563.24   22.20
   1  -1  -4  535.15   21.90
   0  -1  -4  581.44   22.00
   1   0   4  556.34   21.20
  -1  -1  -4   59.49   11.80
   1  -2   4   29.90    6.10
  -2   1  -4   38.40    7.50
  -2   1  -4   38.20    5.40
   2  -1   4   39.50    4.60
   2  -1   4   34.70    6.80
   1   1  -4   45.40    5.90
   1  -2   4   45.10    7.70
   1  -2   4   32.40    7.00
  -2   1   4   37.00    5.90
   1  -2  -4   31.60    6.40
   2  -1   4   35.20    6.50
   2  -1   4   34.30    4.80
  -1   2   4   38.10    5.90
  -2   1   4   34.00    4.20
   1   1  -4   33.40    4.90
   2  -1  -4   43.20    8.40
  -1   2  -4   32.10    7.00
  -1  -1   4   50.49    8.80
  -2   1  -4   40.20    5.40
  -1  -1  -4   32.50    5.40
   2  -1  -4   32.00    6.60
  -1   2   4   35.10    4.10
   1   1   4   29.60    6.10
   1   1   4   45.80    6.40
  -1  -1  -4   40.80    5.80
  -1   2  -4   33.20    3.90
   1  -2  -4   34.20    8.90
   1  -2  -4   45.50    5.70
  -1   2  -4   58.29   10.80
   2  -1  -4   42.20    9.60
   1   1  -4   38.80    9.50
  -1  -1   4   34.50    6.20
  -1  -1  -4   42.90    5.30
  -1  -1  -4   37.30    9.70
   2  -1  -4   27.30    4.50
   2  -1  -4   32.10    9.60
   1  -2  -4   34.20    6.10
   2  -1   4   40.60    8.70
  -1   2  -4   32.00    7.40
  -2   1  -4   41.20    5.30
   1   1  -4   39.70   10.10
   1   1  -4   37.50    3.80
   1   1  -4   36.50    6.10
  -2   1   4   50.09   10.00
  -1  -1   4   34.70    6.70
   1  -2  -4   31.90    9.20
  -1   2   4   34.40    5.80
  -1  -1   4   43.10    9.00
  -1   2   4   43.30    9.50
   1   1   4   32.00    6.70
   2  -1  -4   33.70    5.10
   1  -2  -4   33.70    9.30
  -1  -1  -4   37.60    6.70
   1  -2   4   47.00    6.00
   1   1  -4   40.50    5.00
  -2   1   4   32.40    7.30
  -2   1   4   37.50    6.20
  -1   2  -4   29.80    9.70
   1   1   4   36.60    9.80
  -2   1  -4   39.30    4.00
   2  -1  -4   38.90    6.40
  -2   1  -4   48.50    9.70
   1   1   4   44.80    5.40
   1   1   4   36.70    5.10
   1   1   4   44.90    8.10
   1   1  -4   36.70    3.50
  -2   1   4   40.20    5.50
   1   1  -4   28.40    6.60
   1   1  -4   30.70   10.30
  -2   1  -4   44.70    8.30
  -1   2  -4   36.30    8.20
  -1   2  -4   35.00    5.60
  -1   2  -4   36.50    3.80
   2  -1   4   32.90    7.40
   2  -1   4   37.60    4.80
  -1   2   4   24.20    8.50
  -1   2   4   32.50    5.20
  -2   1   4   35.40    4.00
   1  -2  -4   41.90    4.50
  -2   1  -4   33.00    5.50
  -1   2  -4   43.80    5.40
  -1  -1  -4   31.90    6.00
   1  -2   4   31.00   10.40
   2   0   4   55.99    5.20
  -2   2  -4   54.89    6.10
  -2   2  -4   55.19    5.50
   2   0   4   44.30    6.20
   2   0   4   60.29   11.80
   0   2  -4   55.59    5.40
  -2   0   4   48.10    9.90
  -2   2   4   62.59    7.40
   2   0  -4   64.79    8.00
   2   0   4   46.90    6.50
   0   2   4   50.49    7.50
   0   2  -4   50.29    8.60
  -2   0  -4   56.39    6.20
   2  -2  -4   35.40    7.80
   2   0  -4   58.89    8.70
   2  -2  -4   51.99    6.00
   0  -2  -4   59.89    8.40
   2   0   4   66.59    9.30
   0  -2   4   42.90    7.10
   0   2  -4   49.99    8.60
  -2   2   4   49.99    9.90
   0  -2   4   62.19    9.40
   0  -2  -4   57.99    7.70
  -2   2  -4   32.60    8.50
  -2   2  -4   52.89   11.30
  -2   2  -4   52.59    3.10
   0  -2   4   41.90   10.90
   2   0  -4   47.70    5.70
  -2   2   4   57.69   10.00
  -2   2   4   52.89    6.60
   0   2   4   65.19   12.20
   2  -2   4   60.99    9.20
  -2   2  -4   56.79    6.80
   2   0   4   40.20    6.00
  -2   0  -4   55.29   11.30
   2  -2   4   50.09    8.20
  -2   0  -4   54.79   13.50
   2   0  -4   55.79   12.20
  -2   0  -4   39.00    6.00
  -2   0  -4   46.90    6.60
  -2   2  -4   47.80    7.60
  -2   0  -4   60.29    6.60
  -2   2  -4   56.29    9.20
  -2   2  -4   41.90    7.60
   2   0   4   55.99    7.00
   2   0  -4   51.29    7.30
   2   0  -4   28.10   11.40
  -2   2   4   62.99    8.50
   0  -2  -4   66.29   12.70
   0   2   4   55.69    7.00
   0  -2  -4   62.79    6.50
   0   2  -4   54.69    6.70
   0   2  -4   38.50   10.60
   2   0  -4   49.70    5.40
   0  -2   4   57.69    9.00
   2  -2   4   60.69   11.50
   0   2   4   57.39    7.30
   2  -2  -4   34.60    9.40
   2  -2  -4   56.79    7.30
   0  -2  -4   58.79    9.50
   2  -2  -4   35.10    9.40
  -2   2  -4   57.99    7.10
   0   2  -4   44.60   10.50
   0   2  -4   57.69   13.30
   0  -2  -4   56.69    6.10
   2  -2   4   50.39    8.30
  -2   0   4   63.09   10.30
  -2   0   4   49.10    6.80
   0   2   4   49.40    6.30
  -2   0  -4   47.60    6.50
  -2   2   4   57.89    3.70
   2   0  -4   51.19   11.60
  -2   2   4   54.39    4.10
   2   0  -4   48.50    6.00
   0  -2   4   60.89    9.40
   1   2   4  326.77   16.50
   2  -3   4  349.07   17.80
  -2  -1  -4  348.47   25.50
   2   1  -4  350.46   15.00
   2   1  -4  352.46   13.50
  -2   3   4  332.47   14.60
   1   2   4  344.67   19.10
   1  -3  -4  344.67   16.10
   3  -1   4  331.97   17.10
   1   2   4  339.97   19.80
   2   1  -4  338.87   14.00
   3  -2  -4  331.37   16.50
   1   2   4  369.86   26.10
  -1   3  -4  346.17   14.40
   3  -1   4  374.36   19.30
  -1   3  -4  308.57   20.70
  -1   3  -4  331.27   22.50
  -3   1   4  361.76   21.40
  -1   3  -4  343.27   12.20
   3  -1   4  376.76   18.90
  -3   1   4  315.27   19.10
  -1  -2   4  358.06   22.00
  -3   2  -4  350.96   17.50
  -2  -1  -4  321.07   15.90
  -3   1   4  340.37   23.50
   1   2   4  323.27   16.00
  -2   3   4  314.37   17.20
  -2   3   4  362.36   18.30
   3  -2  -4  336.67   23.70
   1  -3  -4  376.46   18.10
   1  -3  -4  316.77   17.90
   1  -3  -4  343.97   16.80
   2   1  -4  353.16   16.80
   2   1  -4  342.37   16.60
   3  -2  -4  345.37   19.50
  -2   3   4  351.06   22.70
  -2  -1  -4  323.87   17.60
   1  -3  -4  352.26   26.50
   1   2   4  327.77   17.30
  -3   2  -4  344.47   16.80
  -2  -1  -4  348.07   17.00
   2   1  -4  337.57   16.50
   3  -2  -4  335.27   24.30
   2   1  -4  389.26   18.70
   2   1  -4  349.17   28.10
   2   1  -4  308.17   17.70
  -3   2  -4  335.87   20.40
  -1  -2   4  329.67   20.30
   2   1  -4  298.07   23.20
  -1   3  -4  339.87   21.40
   2  -3   4  337.97   20.10
   2  -3   4  355.06   25.50
   2  -3   4  339.47   20.40
   3  -1   4  345.17   13.20
   3  -1   4  239.88   30.60
  -2   3   4  339.77   21.90
  -2  -1  -4  320.27   20.30
  -1  -2   4  341.87   18.10
   3  -1   4  355.76   15.80
   3  -1   4  364.86   20.30
   3  -2  -4  347.37   16.50
  -3   1   4  349.37   15.70
  -3   2  -4  330.47   15.90
  -3   1   4  341.97   14.60
  -1  -2   4  343.17   20.10
  -3   2  -4  331.57   17.10
  -1   3  -4  368.06   25.70
  -1   3  -4  336.17   15.90
   1   2   4  274.67   17.60
  -1  -2  -4  337.77   19.90
  -2  -1   4  363.16   22.30
   2   1   4  343.27   25.00
  -3   1  -4  327.17   22.60
  -1  -2  -4  353.46   17.40
   1   2  -4  313.77   19.20
  -2   3  -4  341.57   19.90
   1   2  -4  337.27   19.70
  -2   3  -4  342.77   12.70
  -1  -2  -4  342.07   26.10
   2   1   4  346.57   16.00
   1   2  -4  338.17   12.20
  -2   3  -4  350.76   16.00
  -1  -2  -4  315.57   16.10
   3  -2   4  360.16   21.20
  -1   3   4  325.27   17.90
   3  -1  -4  334.57   16.50
   1   2  -4  341.67   27.20
  -1   3   4  349.87   20.90
   3  -1  -4  344.57   12.60
   3  -2   4  332.97   14.40
   3  -1  -4  342.67   16.20
   2  -3  -4  349.37   14.90
  -1  -2  -4  357.76   17.90
  -1  -2  -4  345.77   17.10
   3  -2   4  341.67   15.60
   2   1   4  330.47   19.30
   3  -2   4  346.87   20.00
  -1   3   4  350.46   24.10
   1  -3   4  336.87   18.90
   2  -3  -4  343.37   16.40
  -3   2   4  351.76   23.40
  -3   1  -4  323.07   17.00
  -3   1  -4  350.36   18.20
  -3   1  -4  348.67   19.70
   2  -3  -4  368.96   26.00
   1   2  -4  333.17   14.80
  -3   2   4  348.27   15.90
  -3   2   4  360.16   17.20
  -3   2   4  336.67   19.70
  -2  -1   4  362.16   22.60
   3  -1  -4  316.27   28.30
  -3   1  -4  363.86   17.70
   1  -3   4  340.77   20.00
   1  -3   4  324.27   20.00
  -3   1  -4  292.37   22.30
   1   2  -4  333.87   15.90
  -2   3  -4  327.57   13.80
   3  -2   4  356.56   19.00
  -2   3  -4  341.97   14.80
   1   2  -4  313.07   22.80
  -2   3  -4  378.56   23.60
   2   1   4  329.67   16.30
   2   1   4  335.47   16.80
   2  -3  -4  330.97   17.30
   2  -3  -4  308.87   20.60
   3  -1  -4  339.47   19.70
   3  -1  -4  336.77   20.40
  -3   1  -4  346.67   17.20
  -1   3   4  312.47   18.00
   1  -3   4  321.67   25.40
   3  -1  -4  323.17   17.80
   2   1   4  331.17   15.10
   1   2  -4  341.87   12.50
   2   1   4  363.06   19.20
  -2   3  -4  338.87   16.40
   3  -2   4  330.77   21.60
   3   0  -4  369.86   20.60
  -3   3  -4  393.36   19.80
   0  -3  -4  354.16   21.30
   3  -3  -4  383.56   24.40
  -3   3   4  405.36   25.10
   0   3  -4  359.56   25.20
  -3   3   4  391.76   15.70
  -3   3  -4  404.16   21.00
  -3   0  -4  423.76   26.90
   0   3   4  389.76   18.20
  -3   0   4  416.56   14.20
   0   3  -4  388.16   26.40
  -3   0   4  422.96   25.70
   0   3   4  405.86   21.40
   0   3  -4  365.76   22.70
   3   0   4  393.66   21.80
   0   3   4  415.16   28.10
   0  -3  -4  395.96   19.70
   3  -3   4  390.56   14.00
   0  -3   4  384.26   20.80
   3   0  -4  350.26   21.80
   3   0  -4  410.06   18.90
   3   0  -4  400.06   18.60
   3  -3   4  394.86   22.50
  -3   0  -4  411.76   21.40
  -3   0  -4  369.06   19.00
   3   0   4  384.96   18.40
   0   3  -4  390.16   18.90
   0   3   4  395.26   20.40
   0  -3   4  377.86   27.30
   3  -3  -4  413.36   20.00
   0  -3  -4  398.96   19.60
  -3   0  -4  353.26   23.70
   3   0   4  413.16   21.10
  -3   0   4  419.26   14.40
  -3   0   4  404.26   24.80
   3   0   4  405.06   17.10
   0  -3  -4  402.46   18.80
  -3   3   4  381.46   20.00
   0  -3  -4  403.36   20.80
   3  -3   4  394.56   22.50
   3  -3  -4  429.76   26.50
   3  -3  -4  356.36   24.20
   3  -3  -4  395.46   18.60
   0  -3  -4  357.26   28.40
  -3   3  -4  394.06   18.70
   0   3  -4  346.97   24.40
  -3   3  -4  438.36   22.20
   3   0   4  395.26   19.20
   3   0  -4  424.46   29.70
   3  -3   4  379.26   25.50
   3  -3   4  399.66   22.10
   3   0  -4  357.46   21.30
   3   0  -4  381.56   18.80
   0   3  -4  410.86   17.70
  -3   3  -4  405.76   17.50
   0  -3   4  420.36   23.10
   3   0   4  383.66   27.50
  -3   0   4  408.86   19.10
   0   3  -4  411.26   17.80
   0  -3   4  415.06   22.90
   3   0  -4  389.06   21.30
   0  -3   4  391.66   23.30
  -3   3   4  375.56   18.80
   4  -2   4 1154.28   47.40
   2   2  -4 1161.88   42.30
  -2   4   4 1075.59   51.59
   2  -4   4 1189.48   49.20
  -2   4  -4 1104.79   39.90
  -2   4   4 1148.69   48.40
  -4   2  -4 1157.98   45.20
  -2   4  -4 1094.49   39.70
  -2   4  -4 1133.59   40.30
   2   2  -4 1101.39   47.40
  -2   4   4 1153.08   45.90
  -2  -2  -4 1048.70   45.40
   2   2   4 1115.79   44.50
  -2  -2  -4 1189.38   43.50
   2  -4   4 1124.79   41.10
   2   2   4 1129.79   43.70
   2  -4  -4 1153.98   47.10
   2   2  -4 1076.99   44.10
   2  -4  -4 1141.79   45.30
  -2  -2  -4 1156.88   55.49
  -2  -2   4 1152.28   43.80
   2   2  -4 1165.98   40.50
  -4   2   4 1187.28   52.79
   2   2   4 1046.30   43.10
   4  -2  -4 1131.29   49.20
   4  -2  -4 1104.09   49.50
  -4   2   4 1103.09   41.90
   2  -4  -4 1042.50   46.70
   2   2   4 1114.29   44.80
   4  -2   4 1078.79   43.40
   2   2  -4 1142.79   41.10
   2  -4  -4 1197.78   56.19
  -2   4  -4 1120.19   42.30
   2   2  -4 1123.89   39.90
   2   2  -4 1168.78   43.70
  -4   2  -4 1172.58   44.50
  -2  -2   4 1155.98   51.79
   2  -4   4 1110.69   54.59
   4  -2   4 1175.48   47.40
  -4   2  -4 1154.48   50.39
   2   2   4 1131.09   55.39
  -4   2   4 1149.19   48.30
  -2  -2   4 1152.18   48.70
  -2   4  -4 1062.79   40.60
   2  -4  -4 1099.99   42.30
   2  -4   4 1117.79   47.00
   4  -2  -4 1150.48   43.50
  -4   2   4 1151.08   43.90
   2  -4   4 1128.49   42.40
  -2   4  -4 1107.29   46.60
  -2  -2  -4 1124.59   45.10
   2   2  -4 1095.29   44.80
  -2   4   4 1154.58   42.40
   2  -4  -4 1177.78   44.10
   4  -2  -4 1183.48   43.90
   4  -2   4 1154.08   42.00
   2   2   4 1173.58   47.40
   1   3   4   69.89    9.00
   4  -3  -4   77.19    8.90
   4  -3  -4   52.79   14.30
  -4   1   4   84.89   13.70
  -1   4  -4   76.79   14.30
   4  -1   4   60.09    8.40
  -3   4   4   74.79    8.00
   3  -4   4   65.79   10.10
  -1  -3   4   48.40    7.90
  -1  -3   4  108.29   19.30
  -4   3  -4   52.79    8.60
   3   1  -4   65.49    7.30
  -4   3  -4   67.79    9.20
  -4   1   4   64.59    8.10
  -1   4  -4   66.59    7.60
  -1  -3   4   46.50    9.10
   1  -4  -4   62.19    8.80
  -4   3  -4   66.79    9.30
   1   3   4   50.79   15.30
   3   1  -4   64.39    5.50
  -1  -3   4   93.59   14.80
   3   1  -4   61.59   10.90
   1  -4  -4   66.89    9.30
   3  -4   4   61.69   15.00
  -1   4  -4   66.09    7.50
   1  -4  -4   36.40   13.60
  -3  -1  -4   58.19   15.50
   4  -1   4   74.19   11.30
  -3  -1  -4   68.79    8.90
  -3   4   4   67.09    8.20
  -3   4   4   70.89   13.20
   1   3   4   80.89   11.30
   4  -3  -4   78.29    9.90
   1  -4  -4   86.39   13.50
  -1   4  -4   73.99    5.00
  -4   1   4   65.69    7.90
   3  -4   4   72.59   10.50
  -4   3  -4   79.19   11.70
  -4   1   4   71.89    8.60
  -4   1   4   94.99   15.70
   3   1  -4   68.69    9.40
   4  -1   4   59.69    6.80
   4  -3  -4   69.59   13.30
   4  -3  -4   75.69   14.80
   1  -4  -4   58.79    9.30
   3   1  -4   58.69   10.30
   1   3   4   69.99    8.80
   4  -1   4   71.39    8.30
   3   1  -4   69.19    9.00
  -3  -1  -4   88.09   12.70
   3  -4   4   88.29   13.20
   3   1  -4   78.49   10.30
  -3   4   4   81.29   10.40
  -1   4  -4   53.49    4.70
   4  -1   4   65.49   13.10
   3   1   4  115.79   19.10
   1   3  -4   68.19    5.20
   1   3  -4   57.99   11.20
  -1  -3  -4   73.59    8.60
   3  -4  -4   74.39    9.20
   1   3  -4   65.79    8.00
   3   1   4   71.19    8.90
  -4   3   4   68.19    8.90
   1   3  -4   69.89    8.10
   3   1   4   72.39    9.80
   3   1   4   62.79    9.40
  -4   1  -4   70.89    9.70
   4  -3   4   66.29    7.40
  -3   4  -4   67.89    7.70
  -3   4  -4   56.89    8.10
  -1  -3  -4   69.49   10.30
   1  -4   4   61.79   12.20
  -1  -3  -4   71.19   10.00
  -3  -1   4   73.19    9.90
  -3  -1   4   77.79   15.40
  -3  -1   4   61.19    8.00
   3  -4  -4   45.80   11.60
   4  -3   4   77.39   12.10
   3  -4  -4   66.19    9.70
   1   3  -4   68.19    4.80
  -1   4   4   97.89   13.90
   1  -4   4   72.09   11.00
  -3  -1   4   65.99   12.70
  -4   3   4   73.39   10.80
  -4   3   4   67.79    5.30
   1  -4   4   69.99   18.20
   3   1   4   68.39    9.00
  -1  -3  -4   70.19   10.50
   3   1   4   83.49   11.00
   1   3  -4   59.69   14.60
  -3   4  -4   63.79    9.40
   3  -4  -4   53.49   13.90
   4  -1  -4   87.89   13.00
  -3   4  -4   71.49   10.80
  -4   1  -4   75.99   10.90
  -1   4   4   97.09   19.80
   4  -1  -4   77.49    9.20
  -4   1  -4   65.89   14.30
   4  -3   4   78.09   14.00
   4  -3   4   54.99    7.60
  -1  -3  -4   68.19   16.90
  -1   4   4   66.39    9.70
   4  -1  -4   74.49    8.30
  -3   4  -4   78.89    8.40
  -4   3   4   80.79   15.60
  -1   4   4   65.99    7.90
   1  -4   4   59.29   10.40
   4  -3   4   80.29   12.40
   4  -1  -4   74.79   14.60
   4  -3   4   74.09   13.10
  -4   4  -4   30.90    9.50
   4  -4   4   39.20   10.10
   0  -4   4   24.10   15.90
   4   0   4   37.90    7.20
  -4   4  -4   36.20    7.00
   0  -4  -4   37.50    8.90
  -4   0  -4   31.20    6.60
  -4   4   4   16.10    7.90
  -4   0   4   35.70    4.20
  -4   0   4   41.80   13.60
   0   4  -4   29.50    5.90
  -4   4   4   35.80    5.10
  -4   4   4   42.60   12.80
   0  -4   4   19.20    8.20
   4  -4  -4   34.20   12.70
   4   0   4   14.00    7.60
   0   4   4   31.00    6.20
   4   0   4   20.70   19.70
   4  -4   4   28.40   14.10
   0   4  -4   34.40    3.50
  -4   4  -4   42.50    9.20
   4   0  -4   28.70    3.60
   0   4   4   35.10    7.40
   0  -4  -4   28.40    8.30
  -4   0  -4   44.20   13.60
   4   0  -4   36.50    9.00
   0   4   4   25.90   14.70
  -4   0   4   28.30    8.20
   0   4  -4   34.30    5.50
   4   0   4   29.30    6.90
   0  -4   4   34.50   10.50
   4  -4  -4   29.80    8.30
  -4   4  -4   28.40    6.50
   4  -4  -4   30.80    6.70
   4  -4  -4   30.70   12.30
   4   0  -4   28.80    7.50
  -4   0   4   43.70    5.10
   4  -4   4   23.80    9.80
   4  -4   4   38.60   11.30
   4  -4   4   32.70    4.30
   4   0   4   26.50    6.60
   4   0  -4   28.90    6.00
  -4   0   4   32.80    6.10
  -4   0  -4   35.00    9.40
   0  -4  -4   23.20   13.70
   0  -4  -4   35.20   11.10
   4   0  -4   14.30    7.90
   4   0  -4   33.20    9.30
  -4   4  -4   25.10    6.40
  -4   0   4   28.00    4.80
   0  -4   4   44.00   10.50
  -4   0   4   27.50   11.00
   4  -4  -4   29.50   13.10
   0   4   4   41.60    9.80
  -2   5  -4  730.13   27.90
   3  -5   4  759.82   33.90
  -2   5  -4  707.73   27.70
  -3   5   4  751.92   40.90
   5  -3  -4  779.52   40.40
  -2   5  -4  745.43   29.10
   5  -2   4  728.73   43.10
  -3   5   4  787.72   38.10
  -2  -3   4  752.22   28.50
   2  -5  -4  729.73   32.80
  -3  -2  -4  651.93   33.40
   2   3   4  746.73   33.80
   2   3   4  799.82   36.30
   2   3   4  690.63   34.70
  -3  -2  -4  746.93   46.00
   5  -3  -4  740.53   32.50
  -5   2   4  758.22   41.50
   2   3   4  723.93   45.40
   3   2  -4  711.53   32.90
   3  -5   4  701.33   30.90
   3   2  -4  731.53   30.40
  -3   5   4  681.03   29.70
   5  -2   4  736.23   26.10
   5  -2   4  755.02   26.60
  -2  -3   4  789.82   41.90
   5  -3  -4  724.93   39.70
  -2   5  -4  792.12   31.30
  -5   2   4  740.13   25.60
   2  -5  -4  723.63   37.70
   5  -3  -4  755.02   31.70
  -2   5  -4  676.23   36.20
   3   2  -4  702.03   31.20
   3   2  -4  689.63   31.40
   3   2  -4  725.83   31.90
  -5   3  -4  730.63   33.00
  -3  -2  -4  728.03   35.60
  -5   2   4  744.53   30.90
   3  -5   4  699.93   45.90
  -3   5   4  728.33   34.20
   5  -2   4  768.62   36.10
   3   2  -4  715.43   30.00
  -5   3  -4  746.83   32.40
  -3  -2  -4  759.42   30.70
  -2  -3   4  744.13   35.50
   2  -5  -4  820.92   48.60
   3  -5   4  726.03   37.90
   2  -5  -4  732.13   34.00
   2   3   4  746.13   32.30
  -2   5  -4  693.93   29.40
  -5   2   4  708.43   30.20
   5  -2   4  738.23   34.90
  -5   2   4  755.72   38.50
  -5   3  -4  694.53   38.30
  -5   2   4  775.62   32.30
   5  -2   4  742.13   30.70
  -3   5   4  690.03   31.50
   2  -5  -4  687.03   35.20
  -2   5   4  686.83   34.20
  -2   5   4  721.53   30.80
   3  -5  -4  718.23   33.40
   5  -2  -4  683.43   31.30
   3  -5  -4  761.92   37.80
  -3   5  -4  669.03   33.90
   2   3  -4  734.13   29.40
   2   3  -4  732.43   27.70
  -3  -2   4  768.32   41.90
   3  -5  -4  733.93   32.00
  -3   5  -4  700.23   28.60
   5  -2  -4  765.22   39.40
   2  -5   4  738.33   45.60
   2  -5   4  645.54   36.80
  -3  -2   4  731.73   37.10
   2   3  -4  728.93   28.40
  -5   3   4  791.22   36.20
   2   3  -4  706.63   30.30
   2   3  -4  727.33   31.70
   3  -5  -4  630.54   34.50
  -5   2  -4  730.73   33.90
   5  -3   4  725.83   35.20
   5  -3   4  797.72   38.70
   3   2   4  769.62   32.60
  -5   2  -4  718.23   39.70
   2  -5   4  699.03   29.20
   3  -5  -4  811.12   47.10
   3   2   4  712.53   34.50
   5  -3   4  618.34   31.50
  -5   3   4  787.32   43.00
  -2  -3  -4  745.33   47.60
  -3  -2   4  770.12   31.60
   3   2   4  720.63   45.10
  -2  -3  -4  668.43   31.80
  -3   5  -4  747.33   30.10
  -3   5  -4  727.73   26.70
  -5   3   4  710.43   26.20
  -2  -3  -4  724.03   33.10
   5  -3   4  730.43   35.50
   3   2   4  709.83   32.80
  -5   3   4  769.42   33.40
  -2  -3  -4  798.72   30.60
   2   3  -4  686.73   33.60
   2  -5   4  726.23   29.50
   5  -3   4  731.73   29.70
  -2   5   4  739.33   34.00
  -5   2  -4  711.33   32.20
  -2   5   4  788.12   35.30
   5  -2  -4  792.82   32.20
   3   2   4  713.43   35.80
   2   3  -4  751.02   29.70
  -5   3   4  712.13   25.90
  -1   5  -4  159.58    9.90
  -1   5  -4  167.78    9.40
  -4  -1  -4  160.68   22.20
   5  -4  -4  137.69   12.60
  -1  -4   4  171.28   15.70
   1   4   4  149.59   19.40
  -1   5  -4  204.08   13.60
   1   4   4  170.38   16.00
   1  -5  -4  151.58   27.40
  -5   1   4  155.08   11.80
  -5   4  -4  164.48   18.20
   5  -1   4  130.09   20.70
   4   1  -4  176.08   16.50
   5  -1   4  158.08   16.50
   5  -1   4  140.59   12.50
   1  -5  -4  148.29   15.40
   4   1  -4  158.98    9.60
   5  -4  -4  159.38   22.50
   5  -1   4  142.29   13.40
   4  -5   4  119.69   22.60
   1   4   4  219.98   27.90
  -5   1   4  147.49   16.80
   4   1  -4  132.19   13.50
   4   1  -4  162.48   11.50
  -5   1   4  147.19    8.90
  -5   1   4  169.78   12.40
  -5   4  -4  158.58   13.90
   1  -5  -4  159.28   20.60
  -1  -4   4  168.68   22.50
  -4  -1  -4  203.88   27.20
  -1   5  -4  173.18   10.10
  -4   5   4  137.09   15.70
   1  -5  -4  168.28   16.10
  -4   5   4  139.59   10.60
  -4   5   4  150.38   11.30
  -1  -4   4  179.28   27.10
   5  -1   4  146.59   14.50
   5  -4  -4  172.48   24.40
   5  -4  -4  143.99   14.90
   4  -5   4  157.38   19.60
   1   4   4  148.69   13.60
  -5   1   4  155.88   13.10
  -5   1   4  178.58   21.70
  -4  -1  -4  167.78   13.40
   4  -5   4  170.18   19.80
  -5   4  -4  159.68   14.10
  -5   1   4  195.08   22.90
  -4   5   4  168.38   22.20
   4   1  -4  150.28   18.50
  -4  -1  -4  173.68   18.70
  -1  -4  -4  152.88   11.90
  -4   5  -4  169.28   16.10
   5  -4   4  139.59   13.90
  -5   4   4  184.98   24.50
  -5   4   4  133.09   15.10
   5  -1  -4  154.98   14.70
   4  -5  -4  184.48   23.90
   5  -4   4  156.58   22.30
  -1   5   4  175.68   15.40
  -4   5  -4  164.48   12.30
   1  -5   4  159.18   17.10
   1  -5   4  143.99   25.90
   4   1   4  177.28   22.80
  -4   5  -4  152.48   13.50
  -1   5   4  187.48   29.90
   5  -1  -4  159.18   20.30
   1   4  -4  160.28   12.50
   1   4  -4  135.19    9.30
  -4  -1   4  156.88   19.90
   4   1   4  158.58   13.60
   4  -5  -4  165.48   16.70
  -4  -1   4  146.89   14.90
  -4  -1   4  149.19   10.90
  -1   5   4  156.48   15.10
  -1   5   4  159.08   13.30
   5  -1  -4  153.98   12.80
   4  -5  -4  127.79   17.60
  -4  -1   4  166.68   10.70
  -5   4   4  157.78   10.00
  -4   5  -4  159.88   13.10
   5  -4   4  168.98   22.60
   5  -4   4  122.59   16.40
   5  -4   4  153.78   11.20
  -4  -1   4  172.78   23.70
  -5   4   4  146.09   14.90
   4   1   4  171.68   16.50
  -1  -4  -4  161.88   16.80
  -4   5  -4  169.88   14.70
   4   1   4  146.19   14.20
   4  -5  -4  184.98   26.10
   1  -5   4  192.48   20.50
   1   4  -4  150.18    9.80
  -5   1  -4  174.18   15.50
   4  -5  -4  151.88   13.80
   5  -1  -4  133.89   12.40
  -5   1  -4  148.29   16.70
   5  -4   4  162.58   17.00
   4   1   4  177.78   26.20
  -1  -4  -4  180.48   27.80
   0   5  -4  426.56   18.30
   5  -5   4  448.16   31.80
   0  -5   4  460.35   29.10
   0   5   4  401.16   26.10
   5   0   4  443.76   24.70
   5   0  -4  418.36   23.60
   0   5   4  413.86   37.70
   5  -5   4  402.06   19.10
  -5   0  -4  433.76   37.50
   0  -5  -4  371.96   26.10
  -5   0  -4  434.96   23.10
  -5   5   4  422.96   24.60
   5  -5   4  449.86   36.80
  -5   5   4  470.45   32.60
  -5   0   4  509.35   33.20
   0  -5  -4  376.16   54.19
  -5   0   4  509.05   34.90
  -5   0   4  438.46   19.90
   0  -5  -4  436.26   32.00
   0   5   4  444.46   19.80
   5  -5  -4  460.55   22.90
   0  -5  -4  421.56   21.00
  -5   0   4  390.76   18.30
  -5   5  -4  404.66   26.00
   5   0   4  429.36   23.60
   5  -5   4  425.36   30.40
   5  -5  -4  398.06   24.40
   0   5  -4  426.16   17.70
   5  -5   4  436.86   18.50
   0   5  -4  415.86   18.50
   5  -5  -4  387.46   32.80
   5   0  -4  408.56   17.90
  -5   5  -4  403.46   24.40
  -5   5  -4  432.16   22.80
   5  -5  -4  389.96   34.20
   5   0  -4  439.36   21.90
   5   0   4  421.66   37.70
  -5   5   4  417.36   19.40
   0  -5  -4  474.85   26.20
   0   5  -4  460.35   22.60
  -5   0   4  448.16   18.40
   5   0  -4  355.66   27.10
   0  -5   4  429.86   39.80
  -5   0  -4  450.75   27.60
  -5   0   4  416.46   18.00
   5   0   4  351.96   23.60
  -5   0   4  420.76   26.50
  -5   5  -4  447.46   23.20
   5   0   4  413.36   24.90
   0   5   4  410.36   23.00
   6  -3  -4 3324.17  114.89
   6  -3  -4 3337.27  123.09
   3   3   4 3140.39  115.89
   3  -6   4 3183.88  114.39
   3  -6   4 3047.09  112.89
  -3   6   4 3143.39  112.69
  -6   3   4 3153.18  107.39
  -3   6  -4 3020.40  110.09
   6  -3  -4 3256.47  113.89
   3  -6  -4 3180.78  115.99
   3   3  -4 3267.37  114.59
  -3   6   4 3169.18  124.89
  -6   3   4 3309.17  115.49
  -3  -3   4 3186.18  117.79
   3   3  -4 3249.87  114.79
   3  -6  -4 3124.59  114.79
   6  -3   4 3044.20  126.59
   6  -3   4 3246.08  112.49
  -6   3  -4 3148.78  122.89
  -6   3  -4 3324.27  116.79
   6  -3   4 3379.46  117.59
  -3  -3  -4 3295.47  111.59
  -3  -3  -4 2891.41  111.99
  -3   6   4 3285.37  118.49
   3   3  -4 3095.89  110.49
  -3   6  -4 2978.30  115.19
   3   3  -4 3172.38  111.39
   3   3  -4 3075.19  112.99
   3  -6  -4 3278.57  131.49
   6  -3   4 3182.68  118.79
   3   3   4 3316.57  118.09
  -6   3   4 3507.55  128.39
  -3  -3  -4 3130.69  130.69
  -3   6  -4 3259.77  113.29
   3   3  -4 3303.57  110.59
  -6   3  -4 3259.87  114.99
   3   3  -4 3336.67  111.39
  -3   6   4 3294.37  117.19
  -3  -3  -4 3278.37  118.29
  -3  -3   4 3475.15  128.89
  -3   6  -4 3102.79  109.09
   3  -6  -4 2939.11  114.69
   3  -6   4 3020.90  129.99
   3  -6   4 3243.38  121.89
   3   3   4 3178.18  114.89
  -3   6  -4 3198.78  110.69
  -3   6   4 2924.11  114.59
  -3   6  -4 3239.28  110.99
  -6   3   4 3265.67  120.09
   3   3   4 2912.41  117.59
   6  -3  -4 3322.97  124.79
  -3  -3   4 3397.76  113.39
   3  -6  -4 3253.67  121.69
  -6   2   4  252.57   24.10
   2  -6  -4  237.88   30.10
  -6   2   4  263.17   11.90
   6  -2   4  211.78   23.00
  -2   6  -4  256.47   17.60
   4  -6   4  241.38   24.10
   2  -6  -4  241.38   20.70
  -2  -4   4  302.07   30.40
  -4  -2  -4  273.37   38.00
   4  -6   4  242.78   33.30
   4  -6   4  221.78   19.40
   2  -6  -4  261.77   21.50
   2  -6  -4  373.46   42.70
   6  -2   4  217.78   15.00
  -6   2   4  274.07   26.40
   4   2  -4  250.57   14.30
   6  -2   4  233.98   12.30
  -6   2   4  274.57   15.80
  -2  -4   4  243.68   20.00
  -6   2   4  249.58   18.90
  -4  -2  -4  225.48   22.50
   6  -4  -4  290.97   20.50
  -2  -4   4  272.57   14.80
  -4   6   4  244.68   16.10
   6  -2   4  258.87   17.60
  -4   6   4  231.38   18.70
  -6   4  -4  255.47   18.60
   6  -2   4  241.08   20.30
   2   4   4  194.18   28.00
   2   4   4  206.48   27.80
   6  -4  -4  204.28   29.30
  -4  -2  -4  277.97   22.20
  -2   6  -4  241.88   27.70
   4   2  -4  266.37   18.40
  -2   6  -4  206.38   17.60
  -2   6  -4  265.07   13.80
   2   4   4  239.38   18.20
   6  -4  -4  262.17   17.40
   6  -4  -4  293.97   30.60
   6  -2   4  250.07   33.20
   2   4   4  237.28   20.70
  -4   6   4  219.98   24.50
  -4   6   4  240.38   21.50
  -6   2   4  245.48   28.40
  -6   4  -4  247.18   19.40
   4  -6   4  266.07   27.40
  -4  -2  -4  272.87   16.90
  -2   6  -4  237.18   14.90
   4   2  -4  250.77   15.80
  -2   6  -4  215.48   19.50
  -2  -4  -4  278.67   36.40
  -2   6   4  268.07   22.20
   6  -4   4  299.37   28.90
   2   4  -4  235.58   15.90
  -2  -4  -4  221.68   15.20
   4   2   4  281.87   20.30
   2  -6   4  255.37   16.30
  -4  -2   4  233.58   32.20
  -4  -2   4  233.68   16.90
  -4  -2   4  284.47   23.80
  -2   6   4  260.37   17.80
   4  -6  -4  217.18   30.70
   6  -2  -4  272.87   22.00
  -4  -2   4  245.18   19.00
  -6   4   4  233.28   12.40
   4  -6  -4  301.27   29.40
   4  -6  -4  269.87   38.20
   2   4  -4  229.68   15.60
   6  -2  -4  236.88   17.90
   4   2   4  304.17   21.60
  -2  -4  -4  265.97   21.30
  -6   2  -4  248.18   28.60
   4  -6  -4  232.38   18.20
   2   4  -4  230.88   16.90
  -6   4   4  259.07   13.00
   2   4  -4  284.37   16.90
   6  -2  -4  238.98   18.10
   2   4  -4  235.68   13.10
   2  -6   4  244.28   16.70
  -4   6  -4  246.58   15.80
   4   2   4  254.87   19.00
  -4   6  -4  248.38   16.40
   6  -4   4  255.37   16.40
  -4   6  -4  218.48   20.70
  -6   4   4  272.67   32.10
   6  -4   4  238.08   30.20
   4  -6  -4  231.18   23.00
  -6   4   4  263.27   21.20
  -2  -4  -4  263.27   15.40
  -6   2  -4  255.57   19.20
  -2   6   4  262.87   19.90
   6  -4   4  216.98   24.40
   6  -2  -4  239.48   12.30
   6  -2  -4  227.68   27.20
   4  -6  -4  258.07   20.30
  -6   2  -4  250.57   21.30
  -6   4   4  256.37   20.50
  -4   6  -4  214.18   13.40
  -2   6   4  231.78   30.10
   2  -6   4  295.67   38.60
   4   2   4  212.88   30.40
   2  -6   4  245.48   28.60
  -6   1   4    9.20    8.20
   6  -1   4   12.00    9.70
   6  -1   4   13.30    9.00
  -5   6   4    4.40   11.00
  -5  -1  -4  -17.00   17.60
   6  -1   4   -5.90   10.60
  -6   5  -4   -0.20   11.60
  -5  -1  -4   15.70   11.30
   1   5   4   16.30    9.10
   1  -6  -4   13.80   12.10
   6  -1   4    4.70    9.10
   1   5   4    6.40    9.50
   5   1  -4    8.70    8.40
   6  -5  -4   -2.30   17.30
   1   5   4    7.10   17.70
  -5  -1  -4   -1.00    7.20
  -1  -5   4   -2.70    9.30
   6  -5  -4   -4.80    9.50
   5   1  -4    8.70    7.50
   5   1  -4    6.50    5.10
  -5   6   4    4.40    6.40
  -1   6  -4    7.40    4.90
  -1   6  -4   13.90    6.30
   1  -6  -4   -7.40   17.30
  -6   5  -4   12.90    9.40
   6  -5  -4   10.70    7.80
  -6   1   4   -8.20    8.00
   1  -6  -4   -5.90   10.60
  -5   6   4   19.40   14.80
   5  -6   4   38.80   23.30
  -6   5  -4   14.70    9.20
  -1  -5   4    1.80   15.80
  -1  -5   4   23.10   25.30
  -6   1   4   15.80   15.80
   1  -6  -4   34.80   25.90
   6  -5  -4    8.10   17.80
   5  -6   4    5.70   14.00
   5  -6   4   32.10   15.60
  -1   6  -4    3.60    8.10
   1   5   4   42.60   21.80
   6  -1   4    4.50   21.40
  -6   1   4   -6.80   15.10
  -6   1   4    1.20    4.50
  -6   1   4    7.30   11.00
  -6   1   4    7.90    6.80
  -5   6   4    7.90    6.80
   5   1   4   -0.60    8.30
  -6   5   4    0.30   10.00
  -5   6  -4    6.40    8.10
  -1   6   4    8.40    7.20
  -5   6  -4   13.30    8.20
   6  -1  -4   10.10    7.60
  -6   5   4    8.90    8.40
   5   1   4    7.60    9.30
   5   1   4   10.70    9.40
   5  -6  -4   13.80   18.10
  -1  -5  -4   98.19   38.00
   5  -6  -4   20.40   18.80
   5  -6  -4    6.00    7.80
   5  -6  -4   56.69   17.20
  -5   6  -4    3.00   12.10
   6  -5   4    4.50   16.80
   6  -5   4    7.80   10.40
  -6   5   4   10.40    5.10
  -1  -5  -4    4.60   11.00
   6  -5   4   17.60   13.60
  -1   6   4   14.70   11.70
  -1   6   4   17.80    8.90
   6  -5   4   18.10    7.00
   1   5  -4    6.50    7.40
   1  -6   4   32.50   27.50
   1   5  -4    3.40    3.60
  -1  -5  -4   14.20    6.20
  -5  -1   4   -0.60   13.20
  -5  -1   4   20.90   11.70
   1   5  -4    2.80    6.10
  -6   5   4   -6.20   16.20
  -1   6   4   13.40   18.70
  -6   1  -4   19.30   11.60
  -6   1  -4   10.00    9.50
   5  -6  -4   15.40   22.10
   6  -1  -4    6.10    8.50
   5   1   4   15.70   15.30
   1  -6   4    8.40   12.30
   6  -5   4    6.80   19.80
  -5  -1   4    2.30   17.70
  -5  -1   4    8.90    7.20
  -6   1  -4    6.50   14.70
   5  -6  -4    7.50   11.40
   6  -6  -4   84.09   14.80
  -6   6  -4   65.89   12.40
   0  -6  -4   70.49    9.80
   6   0   4   91.19   14.80
  -6   0   4  107.39   17.30
  -6   0  -4   77.89   13.70
   0   6   4   64.59   25.00
  -6   0   4   79.59   19.50
   0  -6  -4   44.40   14.20
   0   6  -4   52.89   10.70
  -6   6   4   65.59   21.00
   6  -6  -4   45.20   10.90
  -6   0  -4   84.09   24.70
   0  -6   4   67.79   30.00
   0   6  -4   73.49    9.20
  -6   6  -4   79.29   16.30
   6   0   4   53.69   12.50
  -6   6   4   59.69   15.60
  -6   6   4   70.99    9.10
   0   6   4   47.50   14.40
   0  -6  -4   24.80   29.30
   6  -6  -4  132.09   27.70
   6   0  -4   80.09   12.10
  -6   0   4   86.59   23.80
   6  -6   4   56.99   21.20
   6   0  -4   74.79   13.40
   6   0   4   46.90   24.30
   6   0   4   60.29   11.80
   0   6   4   99.89   14.80
   6  -6   4   39.60   18.40
   6  -6   4   55.19   26.10
   6  -6  -4   65.99   43.20
  -6   0  -4   79.59   15.70
   0  -6   4   76.39   18.50
   0  -6  -4   45.80   20.90
  -6   6  -4   77.79   13.10
   4  -7   4   11.20   15.40
  -4   7   4    6.50   13.50
  -4  -3  -4   14.90    8.40
   3   4   4   11.00   13.30
  -7   4  -4   12.70   11.90
  -3  -4   4   12.90   22.10
  -4   7   4    7.70    8.30
   3   4   4   -2.40   12.30
  -3  -4   4  -10.00    9.70
   4  -7   4   20.90   19.60
   4   3  -4    4.00    8.20
   7  -3   4    4.70    9.50
   7  -4  -4   -0.70   11.00
   4  -7   4  -43.20   25.00
   3  -7  -4    5.50   11.60
   3  -7  -4   29.10   29.00
   7  -4  -4   23.10    9.90
   3   4   4    6.30    9.90
  -7   4  -4    9.50   11.20
   7  -4  -4   18.80   19.70
   7  -3   4  -11.80   20.50
   7  -3   4    7.30   11.10
   3  -7  -4    0.80   13.60
  -7   3   4   10.80   16.60
  -7   3   4    6.60    7.60
   7  -4  -4   18.30   25.40
   7  -3   4    6.10    4.40
   4   3  -4   -1.90    9.20
  -7   3   4    6.50   11.20
  -4  -3  -4    8.80   14.80
   3   4   4   -0.60   25.60
  -3   7  -4    7.80    9.70
  -7   3   4   21.20   19.50
  -3   7  -4    6.90    6.90
   3  -7  -4    7.80   23.30
   4  -7   4   17.20   12.90
  -3  -4   4    3.00   11.30
  -3   7  -4    7.70    7.20
  -4   7   4    6.40   14.60
   4   3  -4    9.80    7.20
   7  -3   4   -4.20   14.80
  -4  -3  -4  -12.00   26.40
  -3   7   4  -11.10   11.60
   3  -7   4   -0.10   12.40
  -4   7  -4   -3.60    7.80
   4   3   4   23.30   12.10
   3   4  -4    0.10    7.90
  -3  -4  -4   -2.10   27.50
   3   4  -4    4.90    7.00
   4  -7  -4  -29.40   20.70
  -3   7   4    2.20   21.00
   4  -7  -4   46.90   28.50
  -3   7   4   -9.60   10.80
  -3   7   4   14.90    8.50
   7  -4   4   12.30    9.40
  -7   4   4    9.80   12.30
   3  -7   4  -13.90   30.30
   4   3   4    1.20   10.50
  -7   3  -4    5.00   10.80
   4  -7  -4    7.50   22.10
   7  -4   4   13.60   15.10
   4  -7  -4   -9.30   10.20
  -7   3  -4    6.10   19.00
   3   4  -4    3.60    9.40
  -4   7  -4   -2.30    8.10
  -4  -3   4    6.80   11.70
   3  -7   4   -4.90   12.10
   4  -7  -4   11.40   13.40
   4   3   4   18.10   24.50
   4   3   4    2.00   12.70
  -3  -4  -4   14.40    7.40
   7  -3  -4   -3.50    8.60
  -4  -3   4  -21.80   21.40
  -3  -4  -4   10.50   13.80
  -7   4   4    2.70   22.70
  -7   4   4    2.80   12.80
  -4  -3   4   19.50   13.10
  -4   7  -4    6.00    7.90
   7  -4   4   20.40   22.70
   3  -7   4    8.80   21.80
  -7   3  -4   35.80   12.60
   7  -3  -4   -2.50   10.20
   7  -2   4   15.20   11.40
   2   5   4  -31.70   23.60
  -2   7  -4   15.40    6.60
   5  -7   4   22.40   17.60
   5   2  -4   30.00    9.60
  -7   2   4    9.80   11.40
  -2   7  -4   28.00    9.90
   2  -7  -4   20.70   17.80
   7  -2   4   10.90   10.70
  -7   2   4   40.00   22.70
   7  -2   4   20.00   21.50
  -5  -2  -4   31.00   10.10
   2  -7  -4   44.70   26.00
   2   5   4   19.00   13.40
  -7   2   4    0.80   18.20
   5  -7   4   32.60   31.50
  -5   7   4   29.60   16.90
   7  -2   4   42.40   21.50
   5   2  -4   33.40   16.70
   5   2  -4    9.60    6.90
  -7   5  -4   32.50   12.40
  -5   7   4   26.50    9.10
   7  -5  -4   21.10   10.10
   7  -2   4   29.80    6.20
   7  -5  -4   79.99   35.20
   7  -5  -4   50.59   26.20
  -2  -5   4   20.20   20.70
  -2  -5   4   38.90   10.40
  -2  -5   4   27.30   11.70
   2  -7  -4   35.20   14.80
  -5  -2  -4   18.80   25.30
  -2   7  -4   29.30    7.80
   2  -7  -4   76.59   41.80
  -7   2   4   11.60   15.70
  -5   7   4   29.10   24.40
  -7   5   4   14.00    6.20
  -2   7   4   12.70   23.20
   5  -7  -4   56.99   24.70
  -5   7  -4   17.70    9.60
  -5  -2   4   39.10   15.90
   7  -2  -4   22.80   25.00
   5  -7  -4   19.30   12.90
   2  -7   4   21.50   12.00
  -7   2  -4   19.60   13.50
   7  -2  -4   41.40   11.80
   5   2   4    7.40   10.90
  -5   7  -4    2.60    9.30
   5  -7  -4   52.99   24.80
   5   2   4   17.80   12.30
  -2   7   4   21.10   24.00
  -2  -5  -4   48.60   30.10
   2   5  -4    8.90    7.30
  -7   2  -4   24.80   22.20
   5   2   4   12.90   18.40
   5  -7  -4   40.90   31.70
   7  -5   4   16.00    9.30
  -7   5   4   15.50   13.50
  -5  -2   4   22.10   40.10
   7  -5   4   11.60   16.10
   2   5  -4   19.70   11.20
  -2  -5  -4   18.50    7.00
   7  -5   4   43.50   22.60
   2   5  -4   35.60   10.30
  -2   7   4   24.80   10.80
   2  -7   4   27.70   10.40
  -7   5   4   41.20   13.30
  -7   6  -4   14.50   12.70
   6   1  -4   17.20   10.70
  -7   1   4   21.30   12.10
   7  -1   4    6.60    7.40
  -7   6  -4   -6.50   11.80
   7  -1   4  -43.00   29.90
   1   6   4   15.70   10.90
  -6  -1  -4   12.00   15.60
   6   1  -4   14.20   11.30
   1  -7  -4   24.70   30.10
   1   6   4   72.29   27.60
  -1   7  -4    6.00   10.40
   7  -6  -4   12.30   14.70
   7  -1   4    2.30   11.00
  -7   1   4   12.00   31.80
   6  -7   4   14.90   20.40
   1   6   4    0.80   13.50
   1  -7  -4   42.20   25.20
   7  -6  -4   -0.70   11.40
  -6  -1  -4   13.70   10.90
  -1  -6   4    9.00   21.10
  -6   7   4    9.40    8.60
  -1   7  -4   23.20    8.30
   7  -6  -4   20.60   25.60
   6   1  -4   17.10    7.30
  -1  -6   4   32.00   33.40
  -6   7   4   14.30   20.60
  -6  -1  -4  -17.60   24.80
  -6   7   4   -2.60   13.10
  -7   1   4   15.20   23.40
   7  -1   4    1.70   13.80
  -6   7  -4    9.60   11.30
   6  -7  -4   30.90   25.40
  -7   6   4    7.20    7.20
  -1  -6  -4    8.10    7.00
   7  -6   4   -2.70   17.00
   6   1   4    9.10   11.60
   6   1   4   -1.80   11.10
  -6  -1   4   16.00   24.90
   7  -6   4  -12.00   25.30
  -1  -6  -4   -3.90   33.30
   1   6  -4    0.30   10.70
  -7   6   4   19.00   15.80
   6   1   4  -49.90   22.00
   1  -7   4   12.20   15.60
  -7   1  -4  -14.50   14.60
   6  -7  -4   -1.30   10.50
  -7   1  -4    5.40   19.30
  -1   7   4    5.90   12.50
   1   6  -4    3.00    7.90
   7  -6   4    3.90    9.80
   6   1   4    5.90   11.80
   6  -7  -4   10.90   27.00
   7  -1  -4    6.00   12.50
   6  -7  -4   12.00   25.00
   6  -7  -4   -5.70   15.10
  -7   6   4   21.80   22.20
   7  -1  -4    2.30   10.10
  -6  -1   4   31.80   18.70
  -6   7  -4    5.90   10.70
  -1   7   4   20.50   26.10
   1  -7   4   44.00   36.10
   0   7  -4   61.39   13.30
   7  -7  -4   63.29   14.20
   7  -7  -4  110.69   20.20
   0   7   4   95.99   18.80
  -7   7   4   91.89   12.10
  -7   0   4   79.49   29.50
   7   0   4   89.09   22.40
   7   0   4  107.49   18.20
   0  -7  -4   69.39   39.70
   0   7   4   89.49   15.20
   0  -7   4   69.19   37.40
   7  -7  -4  120.09   33.60
   0  -7  -4   54.39   29.50
  -7   0   4   59.39   42.10
  -7   7  -4   69.89   18.30
   0  -7   4   62.79   22.50
   7   0  -4  121.99   17.50
  -7   0  -4   78.89   18.80
   0  -7  -4   98.39   18.10
   7  -7   4   85.49   34.50
   7  -7   4   64.59   23.60
  -7   7  -4   97.39   16.50
  -7   7   4  111.19   27.70
  -7   7   4   80.19   18.70
   7   0   4   95.69   16.40
   0   7   4   66.39   31.00
  -4   8  -4   29.70   10.10
  -4  -4   4   40.40   27.70
   4   4   4   35.00   15.50
  -4  -4  -4   16.90   17.60
  -8   4   4    9.70   24.80
   4  -8  -4    9.80   17.20
   8  -4   4   40.60   13.60
  -4  -4  -4   42.10   10.40
   4  -8   4   41.90   36.00
  -8   4  -4   26.50   14.60
   4   4  -4   24.70   10.90
   4   4   4   44.10   13.70
   4   4  -4   55.79   14.60
   4   4  -4   16.00   10.30
   4  -8   4  -28.30   20.30
   4   4   4   16.70   14.60
  -4   8   4   27.40   14.60
   8  -4  -4   39.00   15.30
  -4  -4  -4   40.10   31.90
   4  -8  -4   11.60   16.10
   8  -4  -4   31.40   12.50
  -8   4   4   11.40   17.80
  -4  -4   4   25.40   15.00
   8  -4   4   27.40   19.70
  -4   8  -4   31.00   10.70
  -8   4  -4   22.90   13.70
  -4   8   4   37.50   16.80
   4  -8  -4  -70.39   35.80
  -4   8  -4   61.29   13.40
  -4   8   4   19.50   11.80
  -8   4   4   29.90   16.00
   4  -8  -4   45.70   32.30
  -8   5  -4   12.30   14.70
   5   3  -4  -19.60   12.80
   5   3  -4   -2.10   11.20
   3  -8  -4    1.80   16.60
   3   5   4   74.19   51.39
   5  -8   4   44.20   22.80
  -5   8   4   -9.90   18.50
  -5   8   4    0.80   11.00
   8  -3   4   21.80   13.10
  -3   8  -4    7.70    9.80
   5  -8   4    6.30   34.60
   8  -5  -4   21.90   29.10
  -3   8  -4    3.50   11.80
   3   5   4    3.50   16.70
   3   5   4   10.50   13.20
  -3  -5   4  -13.30   27.50
   8  -3   4   -0.50   17.00
   5   3  -4   12.00    9.40
   3  -8  -4   -5.00   34.10
   3   5   4    7.60   14.90
  -8   3   4   42.70   23.70
  -3  -5   4   -2.50   12.70
   3  -8  -4   81.39   33.50
   3  -8  -4  -18.50   16.30
  -5   8   4   -2.20   14.10
  -5  -3  -4   12.30   29.90
  -5  -3  -4   -2.40    9.80
   8  -5  -4    1.10   12.90
  -8   3   4   -5.70   14.90
  -8   5  -4  -11.30   13.10
   8  -5  -4    1.40   11.50
  -5  -3  -4   19.20   17.30
  -3   8   4   -1.10   10.80
  -8   5   4   -3.40   16.40
  -8   5   4    5.60   23.00
  -8   5   4    2.50   14.90
  -5   8  -4    3.70   11.00
  -3   8   4  -21.70   32.50
   3   5  -4   12.80   10.20
   3   5  -4   -2.90   11.10
   3  -8   4  -15.90   15.00
   5   3   4   -1.30   12.60
   5  -8  -4    7.70   14.90
  -3   8   4   11.50   14.90
   8  -5   4    4.90   12.30
  -8   3  -4   -2.70   15.10
  -5   8  -4    2.20    9.90
   5  -8  -4  -48.30   38.70
   5  -8  -4   29.80   31.90
  -3  -5  -4   49.80   37.40
  -8   3  -4    7.50   15.00
   5   3   4    7.10   13.80
   8  -5   4   13.00   20.60
  -5   8  -4   -6.60   10.40
   3  -8   4   31.30   35.90
  -5  -3   4   -6.40   25.40
  -5  -3   4   11.70   16.60
  -3  -5  -4    0.90    9.80
   8  -3  -4   10.40   11.10
   5   3   4    7.20   24.70
   5  -8  -4   -6.80   16.90
   5   3   4   14.90   14.70
  -3  -5  -4    3.20   17.50
   8  -3  -4   16.90   13.60
   6   2  -4  123.69   17.70
   2  -8  -4  170.28   38.40
   8  -6  -4  153.28   19.40
   8  -6  -4   88.59   37.10
   6   2  -4  129.39   16.60
   2   6   4  135.79   21.30
   8  -6  -4  143.89   21.30
   2   6   4  154.48   20.60
  -6  -2  -4  143.99   16.90
  -2   8  -4  126.99   17.30
   8  -2   4  132.89   18.60
  -2  -6   4  162.48   34.70
   2  -8  -4  150.58   21.40
  -6   8   4  130.89   27.10
   6  -8   4  135.79   38.80
   6  -8   4  190.68   30.80
   8  -2   4  149.79   25.80
  -8   6  -4  158.68   20.80
  -8   2   4  197.68   32.20
  -6  -2  -4  113.19   20.80
  -8   2   4  146.49   32.30
  -8   2   4  154.88   20.40
   2  -8  -4  100.19   38.70
   6   2  -4  164.68   19.70
  -6   8   4  143.49   21.40
  -6   8   4  150.88   19.50
  -8   6  -4  172.68   21.60
  -6   8  -4  124.39   17.20
   2  -8   4   94.89   43.80
  -6   8  -4  146.39   18.20
   6  -8  -4  140.89   22.80
  -8   2  -4  106.09   20.40
  -8   6   4  107.09   19.80
   8  -6   4  142.49   17.00
  -8   2  -4  141.59   20.50
   8  -2  -4  179.28   20.60
   2  -8   4  134.19   15.90
   6   2   4   32.80   30.90
  -8   6   4  136.39   18.30
  -6  -2   4  128.99   24.50
   6  -8  -4  153.58   19.10
  -2   8   4  131.39   18.70
   6   2   4  109.39   17.60
   2   6  -4  134.69   20.30
  -2  -6  -4   60.59   45.60
   8  -6   4  149.49   35.00
   8  -2  -4  143.99   19.30
  -6  -2   4  176.98   36.50
   6   2   4  138.59   19.60
   8  -6   4  114.29   25.00
  -2   8   4  179.38   22.60
  -2  -6  -4  127.59   22.40
   6  -8  -4  153.68   41.70
  -8   6   4  168.38   33.30
  -7  -1  -4  607.34   40.40
   1  -8  -4  548.45   61.79
  -7   8   4  589.14   49.60
  -7   8   4  578.34   39.30
  -7   8   4  584.24   32.00
   1  -8  -4  572.24   39.20
   7  -8   4  596.44   66.29
   8  -7  -4  627.34   40.40
   7   1  -4  619.34   35.10
   8  -1   4  598.54   30.60
   7   1  -4  544.65   35.80
   8  -1   4  605.64   36.40
  -7  -1  -4  575.84   36.40
  -1   8  -4  605.54   35.10
  -8   1   4  699.93   54.59
   7  -8   4  634.24   48.20
   1   7   4  590.14   38.50
  -8   7  -4  601.24   36.90
   1   7   4  601.44   36.30
  -8   7  -4  543.75   35.70
   8  -7  -4  563.64   33.10
  -8   1   4  545.85   53.89
   7  -8  -4  521.55   38.70
   1  -8   4  629.84   44.40
   8  -1  -4  599.04   36.30
  -1   8   4  619.74   38.90
  -7   8  -4  552.64   34.70
   7   1   4  565.34   36.40
  -8   7   4  523.35   39.80
   1  -8   4  484.05   63.09
  -8   7   4  559.44   39.50
   8  -1  -4  612.44   35.10
  -7  -1   4  643.24   47.40
  -8   1  -4  546.25   37.40
  -7  -1   4  635.94   54.29
   8  -7   4  559.44   46.70
   7  -8  -4  655.63   57.49
  -7   8  -4  601.84   35.60
   1   7  -4  556.34   34.30
  -1   8   4  539.45   34.60
   7  -8  -4  586.94   34.80
   7   1   4  590.04   37.50
   8  -7   4  597.74   59.69
  -8   7   4  627.04   52.09
  -8   8   4  387.26   44.10
   8  -8   4  538.25   66.99
  -8   0   4  410.16   48.20
  -8   8  -4  364.76   31.30
  -8   8  -4  419.36   32.30
   8  -8  -4  439.86   57.79
   0   8   4  393.66   35.40
   8   0   4  420.06   34.30
  -8   0   4  445.46   54.79
   0   8  -4  431.56   31.70
   8  -8  -4  398.26   29.90
  -8   8   4  389.26   36.30
   0  -8   4  440.26   46.90
  -8   0  -4  422.16   38.30
  -8   0  -4  420.56   33.70
   8   0   4  384.86   34.30
   0  -8   4  428.46   60.99
   8   0  -4  451.55   33.90
   8  -8  -4  349.77   37.10
   8   0   4  360.66   27.40
   0   8   4  433.96   33.40
   8   0  -4  416.46   32.00
   8  -8   4  445.96   47.40
  -5   9   4   49.60   14.70
   4  -9  -4   63.39   21.30
   4   5   4   49.30   21.90
   5  -9   4    9.10   30.60
  -4   9  -4   16.80   14.30
   5   4  -4   42.80   17.50
   9  -4   4   13.90   16.10
   5   4  -4    5.50   14.80
  -9   5  -4   63.09   17.70
   4   5   4   45.10   16.60
   5   4  -4   31.50   13.30
  -5  -4  -4    9.10   19.30
  -4  -5   4  -49.50   30.90
   9  -5  -4   29.70   14.10
  -5   9   4   57.69   19.70
   4  -9  -4   79.49   43.50
  -9   4   4   91.99   30.30
  -9   5  -4   21.10   18.30
   4  -9  -4   45.30   20.60
   9  -5  -4   52.29   19.30
  -9   4   4   18.20   23.70
   5  -9   4  -81.29   43.90
   4   5   4   28.90   18.30
   9  -4   4   68.99   23.50
  -9   4   4   56.99   20.80
   5  -9  -4  -12.10   17.20
  -9   4  -4  -10.50   16.30
   4   5  -4   25.20   15.50
  -9   5   4   44.40   20.60
  -4  -5  -4   18.70   21.00
   9  -4  -4   12.90   13.90
   5   4   4   28.50   16.40
  -4   9   4   15.20   13.20
  -9   5   4   23.40   22.00
   9  -4  -4   20.10   16.80
   5  -9  -4    4.30   40.30
  -5   9  -4   55.29   15.40
   5   4   4   36.20   15.80
   4  -9   4    1.50   42.30
   9  -5   4    7.90   17.00
  -5   9  -4   37.20   15.20
   9  -5   4   48.30   23.10
  -9   4  -4   28.10   18.30
  -4   9   4   28.40   18.10
  -5  -4   4   51.59   33.80
  -9   5   4   68.79   30.20
   4   5  -4   23.70   24.70
   5  -9  -4   11.80   19.80
  -6   9   4   20.80   19.60
  -3  -6   4   33.20   32.80
   9  -3   4   66.29   25.50
   9  -6  -4   61.39   14.40
  -9   3   4   19.10   20.80
   6   3  -4   52.99   16.80
  -9   3   4   34.40   32.30
   3   6   4   44.00   28.10
  -3   9  -4   31.00   14.60
   9  -6  -4   80.89   21.00
  -9   6  -4   81.29   19.20
   6  -9   4   42.00   30.40
   3  -9  -4   25.50   45.60
   3  -9  -4   -6.90   21.20
   6  -9   4   48.60   44.40
  -9   6  -4   35.30   18.90
   3  -9  -4   47.60   21.00
  -6   9   4   16.30   14.60
   3   6   4   45.50   18.40
  -6  -3  -4   15.40   20.00
   3   6   4   44.10   17.10
   6   3  -4   41.20   17.70
  -9   3   4   51.09   28.50
   9  -3   4   61.39   17.40
   6   3   4   69.79   20.20
  -6   9  -4   43.20   16.80
   9  -6   4  -27.80   35.30
  -9   6   4   28.70   19.10
   9  -3  -4   35.10   14.80
   3   6  -4   11.20   14.30
  -6  -3   4   44.90   26.40
  -9   3  -4   27.10   19.60
   6  -9  -4   47.30   19.20
   9  -6   4   55.69   26.20
   6   3   4   31.00   15.60
   9  -6   4   35.30   17.70
   6  -9  -4  -22.80   41.50
   9  -3  -4   58.09   19.20
  -6   9  -4   35.80   14.40
  -9   6   4   70.89   30.80
  -3   9   4   28.80   14.90
   3  -9   4   25.20   49.70
   6  -9  -4   38.50   21.40
  -6  -3   4    4.90   34.80
  -3  -6  -4    7.90   21.00
  -3   9   4   35.40   18.70
  -9   3  -4   69.69   18.90
  -9   7  -4  -39.50   16.40
  -7   9   4   41.20   15.10
  -7  -2  -4   -5.40   16.50
  -7   9   4   14.40   28.40
   9  -7  -4   13.40   14.10
   7   2  -4    5.60   16.50
   7  -9   4  -22.10   29.90
   2  -9  -4   40.90   21.20
  -9   2   4   29.70   30.20
  -9   7  -4  -27.50   15.90
   9  -2   4    5.20   17.90
  -7  -2  -4    6.40   20.80
   2  -9  -4  -69.99   44.80
   7   2  -4   -1.40   16.50
   7  -9   4   -1.30   47.30
  -2  -7   4  -31.60   34.30
   2   7   4   21.80   16.50
  -7   9   4   -8.40   19.30
   9  -2   4   28.00   25.20
  -9   2   4   -3.80   30.00
  -2   9  -4    2.70   15.20
   9  -7  -4  -25.60   20.40
   2   7   4   -6.00   19.00
  -2   9   4  -16.10   14.10
   7   2   4    4.20   19.20
  -7   9  -4  -23.70   14.40
   7   2   4  -13.90   16.10
   9  -7   4  -21.70   28.10
   7  -9  -4  -32.50   39.30
   9  -2  -4   34.80   14.60
  -9   7   4   80.89   31.30
   7  -9  -4   12.10   17.30
  -2   9   4  -36.70   17.00
   9  -2  -4    1.70   17.70
  -9   2  -4   -1.10   19.90
  -9   7   4   45.30   20.90
  -7   9  -4    2.30   17.10
   9  -7   4   24.30   39.40
  -7   9  -4   14.80   17.20
   2   7  -4   13.20   16.10
   2  -9   4  -94.79   45.80
   7  -9  -4   -6.60   22.10
  -2  -7  -4   26.70   21.80
  -9   2  -4    8.90   18.50
  -7  -2   4   51.49   25.60
  -7  -2   4  -51.69   33.00
   9  -8  -4  245.68   32.70
  -8  -1  -4  161.08   24.10
   8   1  -4  244.28   30.60
  -8   9   4  167.28   35.80
   8   1  -4  194.68   26.30
   1   8   4  180.88   26.40
  -9   8  -4  203.38   24.80
  -9   8  -4  197.68   25.20
   9  -1   4  234.78   35.70
  -1  -8   4  258.07   39.40
   8  -9   4  147.69   49.60
   1   8   4  259.87   35.80
   9  -8  -4  188.18   23.00
  -9   1   4  173.58   40.00
   8  -9   4  273.17   38.80
  -8  -1  -4  142.99   27.50
   9  -1   4  177.58   25.30
  -1   9  -4  161.48   21.80
  -8   9   4  164.88   25.70
   1  -9  -4  162.38   25.70
  -9   1   4  138.99   36.50
   8  -9  -4  147.69   23.80
   8   1   4  190.38   29.10
   1  -9   4  163.48   58.39
  -9   1  -4  229.98   27.70
   8   1   4  198.38   27.30
  -8  -1   4  212.78   36.00
  -1   9   4  147.49   24.70
   9  -8   4  210.88   36.60
  -9   1  -4  167.98   29.80
  -1   9   4  157.68   22.20
  -8   9  -4  269.17   32.60
  -8   9  -4  247.78   32.90
   9  -1  -4  195.68   25.70
  -9   8   4  126.59   26.60
  -9   8   4  268.27   43.80
   8  -9  -4  302.47   52.89
  -1  -8  -4  196.08   27.90
   1   8  -4  192.08   23.30
   9  -1  -4  206.08   26.00
   8  -9  -4  230.08   30.60
   9  -8   4  164.68   50.79
  -8  -1   4  155.58   44.70
   5 -10  -4  812.52   53.79
  -5  10   4  801.72   44.50
  -5  10  -4  899.81   47.70
  10  -5   4  822.22   47.90
  -5  -5  -4  781.82   52.79
  10  -5  -4  827.92   44.90
  -5  -5   4  847.02   76.29
   5 -10  -4  781.92   88.59
  -5  10   4  765.52   51.49
   5 -10   4  686.53   97.59
 -10   5   4  984.10   78.09
  10  -5   4  775.72   63.69
  10  -5  -4  901.01   54.79
 -10   5   4  925.61   55.19
   5 -10  -4  931.71   57.09
   5   5   4  852.81   53.19
 -10   5  -4  808.62   53.29
   5   5  -4  765.52   50.49
 -10   5  -4  868.01   54.19
   5   5   4  780.22   52.39
  -6  10   4   76.99   19.10
   6 -10   4  -63.79   58.19
  -4  10  -4   -2.50   17.70
   4   6   4   15.40   21.60
 -10   4   4   -2.50   31.20
 -10   4   4   85.19   43.60
   6 -10   4   -8.30   41.00
 -10   6  -4   58.59   24.30
   6   4  -4   -7.50   21.70
  10  -6  -4   42.50   27.50
 -10   4   4   35.00   24.80
   4   6   4   34.70   24.00
  -6  10   4    3.50   21.70
   4 -10  -4   68.79   26.90
  10  -4   4  -42.40   31.40
 -10   6  -4   41.70   25.40
  -6  -4  -4   82.99   24.50
   4 -10  -4   76.69   56.99
  -4  -6   4   62.09   42.70
  10  -4   4   59.99   21.70
  10  -6  -4   31.50   16.90
   6   4   4    9.00   21.40
  10  -6   4   29.90   32.00
   6 -10  -4   37.80   24.70
 -10   6   4   -5.50   40.20
  -4  10   4    8.60   23.40
  -4  -6  -4   25.70   24.20
 -10   4  -4   27.80   26.10
   6 -10  -4  -37.30   52.99
 -10   6   4  -22.00   23.40
  -4  10   4   46.20   17.60
  10  -6   4   11.30   43.70
  10  -4  -4    1.80   17.90
   6 -10  -4   30.90   26.30
  10  -4  -4  100.99   26.10
  10  -6   4   15.60   21.90
   6   4   4   55.19   23.30
   4 -10   4  -59.89   62.29
  -6  10  -4   14.80   17.60
 -10   4  -4   17.20   22.90
  -6  -4   4    3.80   46.00
   4   6  -4   43.60   23.00
   4   6  -4   53.19   19.00
   0   0  -5    4.00    6.40
   0   0  -5   -9.40    6.60
   0   0  -5    2.00    4.30
   0   0   5    1.60    2.00
   0   0   5    1.50    6.10
   0   0   5    9.70    6.60
   0   0  -5   -1.40    4.30
   0   0   5    1.40    5.50
   0   0  -5    2.90    2.70
   0   0   5    3.90    3.60
   0   0   5    5.80    5.00
   0   0  -5   -1.50    3.40
   0  -1   5  121.79   11.40
  -1   1  -5  122.09    7.10
  -1   0  -5  112.29   10.40
   0   1  -5  120.59    7.70
   1  -1  -5  112.39   15.60
  -1   1   5  115.69   14.00
   0  -1  -5  122.59   16.30
  -1   1  -5  122.09    8.60
  -1   1  -5  126.59   12.10
   0  -1  -5  120.29    7.80
   1   0  -5  120.49    8.60
  -1   1   5  115.29    7.80
   0  -1   5  138.69    9.90
  -1   1   5  113.29   12.70
   1   0  -5  122.59    9.60
   1  -1  -5  118.89   11.40
   1  -1   5  109.99   13.20
   1   0  -5  131.09    8.40
   0  -1  -5  131.19   16.70
  -1   0   5  138.59    9.50
   0  -1  -5  103.19   11.00
  -1   0  -5  110.99   10.00
   1   0   5  109.59    7.70
   0  -1  -5  127.29    8.70
   1   0  -5  119.29   13.40
   0   1   5  121.79    9.00
  -1   1  -5  140.09   13.00
   0   1  -5  124.59   11.00
   1  -1   5  123.49   11.00
   0   1  -5  129.99   11.20
   0   1  -5  130.09    8.10
   0  -1   5  118.09   11.40
  -1   0  -5  114.89    8.20
  -1   1  -5  117.79    8.90
   1   0   5  121.79    8.00
  -1   0  -5  132.39   15.80
   1   0   5  115.69   12.90
   1  -1   5  126.59   13.00
   0   1   5  128.69   10.20
   0  -1   5  126.09   15.00
   1  -1  -5  124.19    8.70
   0  -1  -5  110.39   10.00
   1   0   5  124.39   15.00
  -1   0   5  129.09   10.60
   1   0   5  127.49   13.30
   1  -1   5  118.69   13.20
   0   1   5  124.89   12.70
   0   1   5  122.79    9.00
  -1   1   5  128.69    8.30
   0  -1   5  128.59    8.40
  -1   0  -5  121.89    7.90
   1  -1   5  119.99    7.40
   0   1  -5  120.09   15.00
  -1   1   5  113.19   11.10
  -1   1   5  117.79    9.60
  -1   0  -5  128.49   10.30
   1  -1  -5  125.39    6.60
  -1   1   5  132.29    9.20
  -1   0   5  117.79   10.60
  -1   0   5  137.89   12.40
  -1   1  -5  120.39    8.60
   0   1   5  123.09    8.00
  -1   0   5  133.29   14.90
   1  -1   5  123.99   12.90
   1  -1  -5  108.39   13.20
   1   0  -5  110.59   16.20
   0   1   5  114.79    8.90
   0   1  -5  130.89    8.00
   1   0   5  111.49    8.40
   0   1   5  135.09   13.80
   1   0   5  125.69   10.80
   1  -1  -5  129.19    9.90
   0   1  -5  116.89    8.80
  -1   1  -5  129.49   10.50
  -1  -1   5   -3.10    6.60
   1   1  -5    0.20    7.60
   2  -1   5   -8.40    7.20
   1   1  -5    0.20    3.30
  -1   2  -5    2.50    3.20
   1   1  -5    2.80    5.20
   1   1   5    7.70    6.20
   1   1  -5    6.30    3.70
   1   1   5    8.40    4.40
   1  -2   5   -1.70    6.80
   2  -1  -5   -0.30    3.60
  -2   1   5    1.80    8.40
   1  -2  -5    0.20    3.50
  -2   1  -5    2.70    4.50
   2  -1   5    0.30    6.40
   2  -1  -5   -8.60    7.90
  -1   2  -5   -2.30    2.80
  -1   2  -5    4.80    4.80
  -2   1  -5   -1.00    2.90
   1  -2   5    1.70    5.10
   1   1  -5   -4.70    3.50
  -1   2   5   -4.10    4.10
  -1   2   5   10.60    9.20
  -2   1   5    5.00    5.20
   1   1   5   -8.60    9.20
   1   1  -5   -4.00    5.80
   1   1   5   -4.10    3.80
   2  -1   5   11.50    7.90
   1   1  -5    4.70    2.90
   2  -1  -5   -3.20    4.60
   2  -1   5    2.10    2.70
   1  -2  -5   -1.30    3.60
   1  -2  -5   -4.00    5.10
   1  -2   5    1.50    5.70
  -2   1  -5    1.10    5.00
   2  -1   5    5.50    5.70
  -2   1   5   -1.50    3.20
  -2   1   5   -3.30    3.40
  -2   1   5    6.40    7.00
   2  -1  -5   10.30    6.50
   2  -1   5    0.50    3.00
  -1  -1   5   -2.10    5.70
  -1   2   5    1.10    5.00
  -1  -1  -5    0.80    5.50
  -1  -1  -5   12.90   10.20
  -1   2  -5    4.50    4.40
   1   1  -5    0.00    2.80
   1   1   5   -8.00    6.60
   2  -1  -5   -1.70    5.70
  -1   2  -5   -4.90    7.30
  -2   1   5   -1.40    3.70
   1  -2  -5   -3.20   10.80
   1   1   5    3.30    3.20
  -2   1  -5   -3.00    5.00
   1   1   5   11.20    5.70
  -1  -1  -5    2.40    4.20
  -1  -1  -5    4.50    4.10
  -2   1  -5    1.10    7.20
  -1  -1  -5   -3.60   10.20
  -1   2  -5    7.70    9.70
  -1   2   5    6.40    7.30
  -1   2  -5   -2.40    2.40
   1   1  -5    4.50    2.50
  -1   2  -5   -1.50    4.10
   1  -2   5    5.00    7.30
  -1  -1  -5   -3.30    4.60
  -2   1  -5    5.30    4.80
  -1   2   5   -5.30    5.20
  -1   2   5    5.50    2.70
   1   1  -5   12.90   12.40
   2  -1   5    5.70    3.60
  -1  -1   5   -4.00    8.00
  -2   0  -5    5.10    9.90
   0  -2   5    9.80   10.60
   0  -2   5   29.80    7.70
   2  -2   5   48.00   12.00
   0   2  -5   26.20    3.00
   2   0  -5   27.60   14.10
   2   0   5   24.60    5.10
   0  -2   5    9.70    7.70
   2  -2   5   16.80    8.00
   0   2  -5   46.80   15.00
   2   0   5   24.40    4.50
   0   2   5   32.80    7.00
   0   2   5   42.40    9.10
   0   2  -5   33.30    5.00
  -2   2  -5   24.10    6.30
   2  -2  -5   22.30    5.00
  -2   2  -5   35.40    5.70
   0  -2  -5   24.90    5.50
  -2   0  -5   25.70    6.10
   2   0   5   27.20    6.60
  -2   2  -5   32.80    3.50
   2   0  -5   21.70    6.00
   0   2  -5   29.10    3.70
  -2   0  -5   28.10    6.70
   2   0  -5   26.20    5.30
  -2   0  -5   24.70    5.70
   0  -2   5   33.10    8.90
   0  -2   5   29.50    7.70
  -2   2  -5   25.90    5.00
  -2   2   5   19.80    2.70
   2   0   5   20.70    4.90
   0   2   5   20.10   10.60
   0   2   5   21.00    7.00
   0   2   5   24.20    6.00
   2   0   5   27.70    7.10
   2  -2   5   15.50    7.50
  -2   0  -5   25.60    5.40
   0   2  -5   34.90    6.10
   0  -2  -5   32.60   11.20
  -2   0   5   23.70    8.50
   2  -2  -5   26.50    6.00
   2   0  -5   30.10    5.20
  -2   2  -5   21.70    7.40
  -2   2   5   27.10    5.50
  -2   2   5   24.60    6.10
  -2   2  -5   36.30    6.70
  -2   0   5   32.40    6.60
   0   2  -5   21.40    8.30
   2   0  -5   20.60    6.30
  -2   2   5   30.10    7.50
   2   0   5   25.10    8.20
   2   0  -5   33.90    9.00
  -2   2   5   26.60   10.30
   2  -2   5   16.40    6.90
  -2   0   5   23.30    9.80
   0  -2  -5   19.40    4.70
   2  -2  -5   20.90   11.70
   0  -2  -5   20.60   10.60
   2   0  -5   31.40    5.60
   0   2   5   29.50    4.80
  -2   2   5   23.00    3.90
   0   2   5   21.40    7.80
  -2   0   5   27.20    6.80
  -1   3  -5   31.60   15.10
  -1   3  -5   11.30    4.40
  -1   3  -5   24.00    4.40
  -2  -1  -5   31.20    6.70
  -3   2  -5   15.40    6.10
  -3   1   5   20.00    4.10
  -3   2  -5   14.10    5.60
   3  -2  -5   19.70    8.40
  -1  -2   5   14.00    7.90
   2   1  -5   15.90    5.10
  -2   3   5   21.60    6.90
   3  -2  -5   18.00   11.40
   1   2   5   31.10    9.20
   2  -3   5   19.30    7.30
   3  -1   5   11.60    8.10
   1  -3  -5   20.50    6.80
  -2  -1  -5   12.10    5.90
   3  -1   5   35.70    8.50
   3  -1   5   28.80    8.20
   2   1  -5   16.30    5.70
   1   2   5   14.50    6.10
   3  -1   5   15.40    4.60
   3  -2  -5   24.60    5.70
   3  -1   5   28.80    6.80
   2   1  -5   23.00    4.20
   1   2   5    2.20   11.50
   1  -3  -5   32.30   14.60
   3  -1   5   14.30   13.40
   2   1  -5   22.30    7.40
   1  -3  -5   10.90    5.60
   1  -3  -5   19.10    5.50
   1  -3  -5   24.10   11.30
   2  -3   5   32.20    9.00
   2   1  -5   31.90    5.60
  -1  -2   5   16.50    9.60
   2  -3   5   29.20   13.30
   1   2   5   11.00    7.70
   2   1  -5   20.50    8.40
  -2  -1  -5   35.40   14.70
  -3   1   5   27.60    9.50
  -3   2  -5   22.40    6.10
  -3   1   5   14.50    4.30
   3  -1   5   24.30    3.60
  -2   3   5   22.30    3.70
  -2   3   5   20.70   10.40
  -1  -2   5   15.30    9.90
  -1  -2   5   21.70    6.60
   3  -2  -5   13.90    6.00
  -2  -1  -5   19.70    7.40
  -3   1   5   33.10   11.80
  -1   3  -5   17.70    5.00
   2  -3   5   30.50    9.90
  -3   2  -5   27.90    8.70
  -1   3  -5   21.80    3.20
   1  -3  -5   22.70    7.90
   2   1  -5   29.10    3.90
   1   2   5   22.90    5.10
  -3   1   5   20.50    6.80
  -2  -1  -5   15.50   12.20
  -2   3   5   30.60   11.20
   2   1  -5   20.80    7.10
  -1   3   5   31.80   12.30
   3  -1  -5   20.90    7.70
  -1   3   5   21.80    4.50
  -1  -2  -5   28.80   12.00
  -2   3  -5   10.60    4.10
   3  -2   5   25.60    9.20
  -3   2   5   14.30    8.20
  -3   2   5   21.20    6.60
   1  -3   5   14.90    7.60
   2   1   5   23.40   12.00
   1  -3   5   16.40    8.60
  -2   3  -5   19.10    5.40
   1   2  -5   22.50    2.80
  -1   3   5   20.70    6.70
   3  -2   5   10.60    9.10
  -1   3   5   18.80    9.00
  -2   3  -5   22.50    5.50
  -2   3  -5   21.20    2.90
   1  -3   5   15.60   12.60
   1   2  -5   21.60    5.10
   2  -3  -5   21.10    4.80
  -3   2   5   37.40   11.70
  -2  -1   5   19.20    6.50
   2   1   5   22.40    5.80
  -2  -1   5   23.60    9.50
  -3   2   5   29.10    6.00
  -2   3  -5   27.50   13.30
   1  -3   5   12.80    8.50
   2  -3  -5   19.90   13.10
   3  -1  -5   16.20    5.30
   3  -1  -5   16.90    9.40
  -1  -2  -5   30.80    6.90
   3  -1  -5   28.70    5.60
   3  -2   5   24.80    9.20
   2  -3  -5   24.40    8.00
   2  -3  -5   29.20    6.50
   3  -2   5   23.30    4.70
   3  -2   5   29.50   11.50
   2   1   5   18.60    5.70
   1   2  -5   17.40    4.10
  -3   1  -5   25.70   11.30
   3  -2   5   16.80    3.80
  -2  -1   5   30.80   10.40
   1   2  -5   15.80    9.70
  -3   1  -5   20.80    6.20
  -1  -2  -5    7.20   12.70
  -1  -2  -5   15.90    5.80
   2   1   5   30.90    9.60
   3  -1  -5   28.90    8.80
  -3   2   5   20.50    6.10
   2   1   5   15.50    4.90
  -1  -2  -5   10.20    6.50
   3  -3   5 6440.26  220.28
   3  -3   5 6280.77  220.08
   3   0  -5 6271.57  217.48
   3  -3  -5 6294.37  222.78
   0  -3  -5 5475.15  218.18
   0  -3   5 6373.56  220.08
   0  -3  -5 6570.24  229.98
  -3   3   5 6687.33  225.98
  -3   0   5 6585.24  223.78
   3   0  -5 6345.67  213.48
   3   0   5 6236.08  214.78
   3   0   5 6416.96  220.68
   3   0   5 6386.56  213.28
   3   0   5 6362.76  212.48
   3   0   5 6347.36  216.28
   0  -3  -5 6423.16  216.38
  -3   3   5 6438.66  216.48
  -3   3   5 6189.38  210.58
   3  -3  -5 6437.96  226.28
   3  -3  -5 6331.67  216.58
   0   3  -5 6402.06  214.98
   0   3   5 6157.88  226.38
   0   3   5 6468.45  217.18
   0   3   5 6345.46  214.68
   0   3   5 6432.66  218.98
   0  -3   5 6354.76  221.48
  -3   3  -5 6531.15  214.98
   0  -3   5 6667.73  222.38
   3   0   5 6090.39  226.58
   3  -3   5 6536.95  221.08
   0   3  -5 6421.96  213.68
  -3   0   5 6490.35  225.28
   3   0  -5 6346.37  213.18
   3   0  -5 6295.97  214.58
  -3   3  -5 6135.59  213.18
  -3   0   5 6259.17  216.58
   3  -3  -5 6290.77  215.38
   0  -3  -5 6502.35  217.78
   0  -3   5 6311.07  218.78
   0  -3  -5 6750.32  217.08
  -3   0  -5 6252.17  225.68
  -3   3  -5 6460.15  217.68
   3   0  -5 6402.76  215.78
   3   0  -5 6254.07  218.58
   0  -3   5 6465.95  226.88
   3  -3   5 6082.29  222.88
   0   3  -5 6459.35  213.88
  -3   0  -5 6377.06  216.68
  -3   3  -5 6405.36  216.08
  -2   4   5    7.70    7.40
  -4   2  -5    9.70    7.60
   4  -2   5    1.80   10.30
   4  -2   5   -4.70    4.30
   2  -4   5   -8.30    9.60
   2   2   5   -7.20   13.40
   2   2   5   11.00    6.60
   2   2   5   -1.90    8.40
   2  -4  -5   -2.30    5.80
  -4   2   5    5.00    5.50
   2   2  -5    5.00    3.90
   4  -2  -5   -1.40    6.10
  -2  -2   5   -4.10   10.10
   4  -2   5  -16.90   11.00
   2  -4  -5   -4.60    5.50
  -4   2   5    0.50    5.90
  -2   4   5  -12.80   11.50
  -2  -2  -5   -3.60    6.80
  -2   4   5    0.00    3.80
   2   2  -5    4.50    4.60
   2   2  -5   -1.90    3.20
   4  -2   5   -2.40    8.40
  -4   2  -5    0.60    9.90
   2  -4  -5    1.60    8.10
   4  -2   5   -0.10    8.60
  -4   2   5   -6.90    5.50
  -2   4  -5    1.40    3.00
  -2  -2  -5    5.80    5.40
   2   2  -5   -2.90    9.10
  -2   4  -5   -0.20    3.70
  -2   4  -5    1.60    3.90
  -2   4  -5   -4.60    4.60
  -2  -2   5    1.90   10.50
   4  -2  -5   -8.30    9.00
   2   2   5   12.20    5.40
   2  -4  -5   -4.20    9.30
  -4   2   5   10.30    9.30
  -2   4   5  -19.60    8.90
  -4   2  -5   -3.50    5.90
   2   2  -5   15.80   11.30
  -2  -2   5    9.00    6.30
  -2  -2  -5   -0.30   15.70
  -4   2   5   -9.20   11.80
   4  -2   5    2.00    7.50
   2   2  -5    2.10    5.00
   4  -2  -5   -0.60    5.50
   2  -4   5   11.40    8.70
   2  -4   5   22.30   16.20
   2  -4  -5   -5.20   14.40
   4  -2  -5    4.60   10.90
  -2  -2  -5   -7.40   11.80
   3  -4   5  276.97   21.10
   3   1  -5  306.67   17.10
   1   3   5  318.27   23.40
  -1   4  -5  295.17   11.60
   4  -1   5  299.47   13.40
   4  -1   5  305.97   22.00
  -1  -3   5  319.67   23.20
   1  -4  -5  286.17   32.50
  -1   4  -5  296.37   16.20
   4  -1   5  296.27   29.50
   1   3   5  322.17   19.60
   1  -4  -5  298.37   21.50
  -4   3  -5  317.47   18.80
   4  -1   5  305.37   16.40
   4  -3  -5  310.97   17.80
  -4   3  -5  355.56   23.00
  -4   1   5  312.77   23.30
   4  -3  -5  321.87   26.60
   4  -3  -5  287.57   18.10
  -1  -3   5  351.96   25.90
  -3   4   5  313.67   14.90
   3  -4   5  340.97   30.80
  -3   4   5  262.97   17.20
  -4   1   5  299.07   15.20
  -1  -3   5  311.57   19.20
   4  -1   5  315.27   22.30
   1  -4  -5  315.17   18.90
   1  -4  -5  307.57   20.90
  -1   4  -5  303.07   16.20
   3   1  -5  290.07   17.60
   3  -4   5  296.97   20.90
   4  -3  -5  324.07   25.10
  -4   1   5  320.67   18.30
   3   1  -5  336.77   19.80
   3   1  -5  297.07   20.70
   1   3   5  312.27   17.40
  -1   4  -5  300.37   15.10
  -4   1   5  298.97   14.20
  -3  -1  -5  316.67   18.30
   1   3   5  308.77   19.00
  -3   4   5  300.07   20.10
   3   1  -5  309.97   12.30
  -3   4   5  309.07   25.60
   3   1  -5  299.97   18.90
   4  -1   5  348.47   21.90
   3  -4   5  295.37   23.80
  -4   1   5  337.27   26.80
  -4   3  -5  293.37   18.40
   1   3   5  302.87   31.50
  -3  -1  -5  294.57   29.70
  -3   4  -5  298.57   17.10
   1   3  -5  306.97   16.50
   4  -1  -5  282.77   12.10
  -3  -1   5  331.27   26.20
   3   1   5  302.07   18.10
   4  -3   5  338.07   23.80
   1   3  -5  311.97   16.80
   4  -3   5  279.97   15.00
  -4   1  -5  304.67   18.10
  -4   3   5  323.87   21.80
   4  -3   5  303.77   13.90
   3  -4  -5  361.86   32.10
  -1   4   5  330.67   30.50
  -4   1  -5  297.47   27.30
  -1  -3  -5  301.67   18.20
  -1  -3  -5  347.07   20.40
   4  -3   5  340.07   26.60
  -4   3   5  297.07   18.40
  -3  -1   5  301.97   25.40
  -4   3   5  286.57   26.30
   1  -4   5  305.07   20.80
   1  -4   5  279.87   32.00
   1   3  -5  299.87   15.70
   1  -4   5  342.87   24.70
   1   3  -5  301.37   11.90
  -4   1  -5  306.17   21.10
   3   1   5  299.87   29.80
  -1  -3  -5  331.27   33.20
   4  -1  -5  287.27   22.10
   4  -3   5  333.97   25.60
   3  -4  -5  303.87   20.40
   3   1   5  335.97   18.70
  -1   4   5  325.07   20.20
  -3   4  -5  299.07   15.50
  -3   4  -5  328.17   17.70
   4  -1  -5  321.37   23.50
   3  -4  -5  317.57   18.10
  -1  -3  -5  284.27   22.00
   4  -1  -5  330.57   18.30
  -1   4   5  312.07   21.30
  -1   4   5  299.17   16.20
   3   1   5  271.17   17.00
   4  -1  -5  332.37   17.60
   3   1   5  311.57   22.60
  -3  -1   5  315.67   17.80
  -1  -3  -5  325.17   20.70
   4  -3   5  337.27   22.00
  -4   0  -5  117.39   15.20
   0  -4   5   99.29   13.50
   0   4  -5   86.89   10.00
  -4   4   5  145.99   21.30
   0  -4   5   88.49   15.10
  -4   0  -5  175.18   24.20
  -4   0   5   89.29   16.30
   0   4   5   87.69   10.90
   4  -4   5   82.89   18.30
  -4   4  -5  105.39   12.20
   4  -4  -5  123.59   22.60
   4  -4   5   98.69   15.10
   0   4  -5  101.79    9.90
   0   4   5  109.49   14.50
   4  -4   5   87.59   15.60
   4   0  -5  105.29   11.70
  -4   4  -5   93.69   11.00
   4  -4  -5  104.49   11.60
   4   0   5   89.89   12.30
   4   0  -5  110.09   15.50
   4   0   5  109.69   12.90
  -4   0   5  111.29   11.90
  -4   0   5  114.69   18.60
   0   4   5  101.69   22.20
   4  -4  -5  105.39   17.80
   0  -4  -5   93.69   12.50
   0  -4   5  116.79   16.50
  -4   4  -5  127.19   15.20
   4   0  -5   90.39   10.80
   4  -4   5  106.79   16.20
   4   0   5   89.59   13.90
   0  -4   5  115.79   16.60
   0   4   5  105.39   13.00
   4   0   5  137.39   22.80
   0  -4  -5  121.39   24.90
   0  -4  -5  119.79   14.50
   4   0   5   83.59   10.50
  -4   4   5   94.19    7.80
   4  -4  -5   98.39   13.10
  -4   4   5   90.99   12.40
   4   0  -5   82.79   10.20
   0  -4   5   85.99   20.70
  -4   0  -5  108.89   12.10
   0   4  -5   93.59    9.60
   3  -5   5  249.68   31.50
   2   3   5  227.88   33.20
   5  -2   5  195.98   21.30
  -5   3  -5  215.58   17.70
   5  -3  -5  195.78   25.50
  -3  -2  -5  268.97   34.40
   3   2  -5  208.18   14.90
  -5   2   5  248.28   16.50
   5  -2   5  247.58   22.40
  -3   5   5  251.17   24.60
  -3   5   5  209.78   27.60
  -2   5  -5  225.88   12.00
  -5   2   5  239.68   27.40
  -3  -2  -5  172.08   23.20
  -2   5  -5  224.38   15.20
  -3  -2  -5  251.57   16.50
   3   2  -5  221.88   16.80
   2  -5  -5  247.28   40.40
   5  -2   5  214.58   28.80
   3  -5   5  224.08   23.80
  -5   2   5  224.88   16.30
   5  -2   5  234.48   22.00
  -5   3  -5  237.78   24.10
   2   3   5  229.38   16.80
   3  -5   5  229.58   18.70
   3   2  -5  208.68   19.20
  -5   3  -5  244.28   18.70
   2   3   5  196.68   17.90
   5  -3  -5  216.48   16.50
   5  -2   5  226.38   15.10
  -2  -3   5  217.08   21.80
   2   3   5  224.78   16.60
  -3   5   5  205.68   17.50
  -2  -3   5  246.98   24.90
  -3   5   5  223.18   19.40
  -2  -3   5  227.98   16.60
  -2   5  -5  226.48   14.10
  -2   5  -5  207.48   14.40
  -2   5  -5  201.28   11.80
   2  -5  -5  216.58   17.70
   3   2  -5  209.08   19.40
   2  -5  -5  238.08   25.00
   5  -3  -5  235.88   18.00
   3   2  -5  224.28   12.30
  -5   2   5  243.68   23.60
   3   2  -5  232.38   16.60
   2  -5  -5  211.48   20.60
  -5   2   5  213.48   15.80
  -3   5   5  218.98   14.00
   5  -3  -5  233.48   27.90
   3  -5   5  207.98   14.40
   2   3   5  187.08   21.10
  -3  -2   5  242.28   26.70
   3  -5  -5  201.78   19.00
   2  -5   5  244.98   32.70
  -2  -3  -5  250.97   33.50
  -2   5   5  202.38   19.40
  -3   5  -5  192.98   13.30
   5  -2  -5  245.08   16.90
  -3   5  -5  220.08    9.90
   3   2   5  284.57   21.90
   5  -3   5  250.17   25.30
  -2   5   5  229.28   29.70
   5  -2  -5  243.38   17.10
   2   3  -5  220.58   13.60
  -5   3   5  225.68   27.20
  -2  -3  -5  233.08   15.90
  -3  -2   5  224.78   15.20
   5  -3   5  194.18   17.90
   2   3  -5  236.18   13.00
  -2  -3  -5  228.38   20.30
   2   3  -5  218.38   19.70
   5  -2  -5  210.48   23.80
  -5   3   5  239.88   18.10
   2   3  -5  225.68   16.20
   3   2   5  205.68   18.80
   3   2   5  235.28   17.10
  -2  -3  -5  205.68   20.60
   5  -3   5  226.08   28.60
  -5   3   5  257.77   21.20
   2  -5   5  246.48   25.30
   2   3  -5  216.28   11.70
   5  -3   5  207.28   13.60
  -2   5   5  239.18   21.00
  -3   5  -5  221.58   10.30
  -3   5  -5  228.38   15.10
   5  -3   5  281.07   22.90
   5  -3   5  234.38   23.50
   3   2   5  194.88   17.40
   5  -2  -5  242.18   25.50
   3  -5  -5  236.48   17.20
  -5   2  -5  238.18   18.30
  -2   5   5  231.28   14.90
   3  -5  -5  195.28   28.70
   3   2   5  233.88   33.40
   3  -5  -5  245.38   23.90
  -3  -2   5  224.48   23.40
  -5   2  -5  229.38   26.10
  -5   2  -5  243.18   19.20
   4  -5   5  926.51   44.30
   1  -5  -5  953.40   41.90
   5  -4  -5  805.62   48.60
   4   1  -5  920.31   33.00
   5  -4  -5  955.70   39.40
  -5   1   5  972.00   38.80
  -4  -1  -5  905.11   39.10
  -5   1   5  899.91   34.30
  -1  -4   5 1020.80   49.30
   5  -4  -5  970.20   41.60
   5  -4  -5  844.12   48.50
  -1   5  -5  883.81   32.70
  -5   4  -5  912.81   44.10
  -5   4  -5  912.21   40.10
  -5   1   5  981.30   50.69
   1  -5  -5  938.51   59.29
   4   1  -5  935.11   36.50
   1   4   5  863.51   55.69
  -1   5  -5  885.31   33.60
   4  -5   5  951.10   47.50
  -1   5  -5  920.81   36.50
   1  -5  -5  918.31   41.60
   1  -5  -5  920.71   45.70
   5  -1   5  883.81   53.69
  -5   1   5  925.11   48.80
   1   4   5  888.21   39.60
   5  -1   5  927.21   43.60
   5  -1   5  921.21   34.70
   5  -1   5  954.20   44.80
  -4   5   5  864.21   35.40
  -4  -1  -5  937.81   54.99
   4   1  -5  902.21   43.20
  -4  -1  -5  928.11   44.10
  -1  -4   5  901.11   43.40
  -1   5  -5  949.51   38.20
   5  -1   5  958.90   38.80
  -4   5   5  973.10   49.50
   4   1  -5  886.21   39.70
  -5   4  -5  945.61   39.70
  -5   1   5  924.01   37.90
   1   4   5  941.91   42.20
   4  -5   5  854.71   54.69
  -1   5  -5  947.71   36.00
  -4   5   5  901.71   41.80
  -4   5   5  883.01   33.30
   4  -5   5  935.51   44.60
   5  -4   5  891.21   44.70
  -1  -4  -5  799.02   39.60
   5  -1  -5 1010.70   39.00
  -5   4   5  885.01   32.70
  -5   1  -5  941.81   40.30
  -5   1  -5  970.10   43.80
   4   1   5  936.91   40.30
   5  -1  -5  919.11   39.60
  -1   5   5 1127.69   67.79
   1   4  -5  890.81   33.70
   5  -4   5  882.41   48.40
   5  -1  -5  927.21   37.00
  -4   5  -5  923.31   38.60
  -5   4   5  871.21   32.80
  -1  -4  -5  951.60   38.70
  -4   5  -5  919.31   37.40
   5  -4   5  992.90   50.99
   4  -5  -5  797.62   48.60
   5  -4   5  897.41   35.40
   1  -5   5  933.91   46.80
  -1  -4  -5  956.90   59.69
   4  -5  -5  894.31   41.90
   1   4  -5  936.01   36.00
   4  -5  -5 1040.60   56.29
   1  -5   5 1062.79   45.90
   4  -5  -5  956.70   39.70
  -4   5  -5  896.81   39.00
   1   4  -5  969.40   37.60
  -5   4   5  987.20   42.00
  -4  -1   5  915.41   37.30
  -1   5   5  934.31   38.70
   5  -4   5  863.11   35.50
  -5   1  -5  867.51   50.09
  -5   4   5 1008.60   43.00
   1   4  -5  922.51   38.60
  -1  -4  -5  877.01   41.20
   4   1   5  917.61   40.00
   5  -1  -5  924.91   45.80
  -1   5   5  907.51   41.00
   4   1   5  976.80   56.49
   4   1   5  930.31   44.00
   4   1   5  888.51   41.70
  -4  -1   5  895.71   50.79
   1  -5   5  942.01   55.99
   5  -4   5  911.51   44.60
  -4  -1   5 1025.60   48.60
  -1  -4  -5  911.81   42.30
   1   4  -5  903.31   32.90
  -1   5   5  936.91   42.70
  -5   4   5  983.80   52.79
   0   5   5   97.09   28.50
   0  -5   5  125.39   30.50
   5  -5   5   60.39   23.10
   5  -5  -5   84.69   24.30
  -5   0   5   79.79   20.50
  -5   5   5   82.69   22.00
   5   0  -5   80.99   12.50
   5  -5   5   42.70   17.50
   5  -5  -5  100.09   15.20
   5  -5  -5   45.30    9.80
   5   0   5   60.19   22.60
  -5   5  -5   68.19   11.10
  -5   5   5   83.39   14.50
   5   0   5   69.99   13.50
   0   5   5   67.69   10.80
   0   5  -5   67.89    9.80
   5  -5  -5   57.89   16.90
  -5   0  -5   67.29   21.30
   0   5  -5   65.59    9.80
  -5   5   5   71.69   11.00
   0   5  -5   64.99    8.70
  -5   0  -5   68.89   13.80
  -5   0  -5   83.09   11.80
  -5   5  -5   68.39   11.20
   0  -5  -5   57.49   10.00
  -5   5  -5   81.29   14.30
   5   0   5   76.49   12.00
   5  -5   5   61.99   18.20
   0  -5  -5   34.60   28.30
   5   0   5   56.79   12.20
   5   0   5   54.69   11.90
  -5   0   5   60.19   19.20
   0   5   5   61.79   13.00
   0  -5   5   64.69   16.50
   0   5   5   78.09   12.80
   5   0  -5   64.99   10.40
  -5   0   5   74.69   10.00
   0  -5  -5   71.19   14.60
   0  -5  -5   65.09   17.00
   0   5  -5   67.39    7.50
   0  -5  -5   66.19   15.10
   6  -3   5   13.30   13.10
   3   3  -5   -5.50    6.10
  -3   6  -5   -0.30    4.90
   3   3  -5   -3.90    8.70
   3  -6   5   45.10   27.20
   3  -6   5    4.00    8.10
  -6   3   5   -7.80   12.10
   6  -3   5    4.90   16.80
  -3   6   5  -16.50   12.00
   6  -3   5   35.60   18.80
  -6   3  -5   -4.70    9.20
  -6   3   5    2.00    9.80
  -6   3  -5   -9.40    9.90
   3   3   5    8.60   11.80
   3  -6   5    6.60    9.40
  -3   6  -5   12.80    6.90
   3   3   5    0.10   27.90
  -3   6  -5    0.20    6.30
  -3   6   5  -14.80    6.70
   3  -6  -5   -4.40    9.40
  -3   6   5   -7.70   10.70
   3  -6  -5   15.40   26.80
   6  -3   5    3.00   11.00
  -6   3   5  -10.60   16.80
   3   3   5  -16.80    8.60
   3  -6   5   -9.50   15.50
  -3   6   5   24.80   27.90
   3   3  -5  -11.40    5.60
   6  -3   5    4.00    7.60
   3  -6  -5   -8.70   11.90
   6  -3  -5   -2.20    9.00
  -3  -3   5   -3.10   19.60
  -6   3   5    0.90    8.20
  -3   6  -5   -3.50    6.90
   6  -3  -5    0.60    9.80
   3   3  -5   13.10    8.70
   6  -3  -5   18.30   16.90
  -3  -3   5   -3.30   12.90
  -3  -3  -5  -24.30   27.90
   3  -6  -5   -6.90   17.10
  -6   3  -5   -9.40   15.10
  -3  -3  -5   -6.30    7.20
   3   3   5    2.30    9.20
  -2  -4   5   12.10   12.40
   2   4   5   23.10   10.00
  -2   6  -5    3.00    6.00
  -4   6   5   10.20   14.70
  -6   4  -5   25.30   14.10
   6  -2   5   11.00    8.90
   2  -6  -5   11.20   11.30
   2  -6  -5  -40.10   32.10
   6  -4  -5   24.30   12.10
   2   4   5    7.20   13.40
  -4   6   5    3.60    6.70
   6  -2   5    7.80    4.10
   6  -2   5    0.40   13.70
  -6   2   5    8.10   15.00
  -4   6   5   24.60   13.20
  -6   2   5   27.90    9.90
   4  -6   5   35.40   18.60
  -6   4  -5    9.00   10.80
  -2  -4   5   14.30   18.70
   6  -4  -5  -20.50   18.40
  -6   2   5    5.60   20.00
   2  -6  -5   31.50   19.10
   4   2  -5    4.10   11.90
   4   2  -5    5.00    6.70
   4   2  -5    8.20    9.50
  -2   6  -5    7.20    8.30
  -6   2   5   -1.40    7.40
   2  -6  -5   22.10   14.20
   4  -6   5   11.40   10.70
   2   4   5   11.40   22.70
   2   4   5    2.70   11.10
  -4  -2  -5   -4.00   12.80
   6  -2   5   35.40   12.70
  -4  -2  -5   12.10    8.30
  -6   4  -5    8.20   10.40
   6  -2   5    7.70   16.50
   6  -4  -5   19.50   20.20
   4  -6   5   31.40   14.30
   4  -6   5  -16.50   25.70
   4   2  -5   13.40    5.60
  -2   6  -5   15.20    6.20
   6  -4  -5   14.00    8.80
  -4  -2  -5    2.10   21.00
   4   2   5    5.30   21.60
  -2  -4  -5    3.70   11.70
  -2  -4  -5   14.70    7.80
  -2   6   5    6.90   11.70
   6  -2  -5   12.20    9.90
   2   4  -5   14.60    9.20
   2   4  -5    6.50    7.00
   4  -6  -5   11.40   15.40
  -6   2  -5   18.80   10.30
  -6   2  -5   -2.40   15.90
  -6   4   5   32.90   12.00
  -4  -2   5   19.30   15.00
  -2  -4  -5   54.19   46.40
   6  -4   5   -1.80   15.00
  -6   4   5   19.00   11.60
  -4  -2   5   12.40   20.10
   4  -6  -5   16.60   19.40
   4  -6  -5   27.60   10.80
  -6   2  -5   16.20   12.40
   6  -2  -5   33.40   10.60
  -6   4   5   10.10    3.70
   4   2   5   23.30   11.10
  -4   6  -5    6.40    6.90
   2  -6   5   18.20   17.10
   2   4  -5   11.60    6.10
   2  -6   5   -6.10   25.30
   4  -6  -5   42.40   39.40
   6  -4   5   14.50   12.10
   6  -4   5   14.80   19.20
  -6   4   5   10.00   19.90
   6  -2  -5    7.40   16.60
   6  -2  -5   24.80   16.40
  -2   6   5   12.90   11.00
  -4   6  -5    0.10    7.50
   4   2   5   -2.20   12.00
   4   2   5   14.40    9.50
   2   4  -5   12.50    5.90
  -2   6   5   19.00    8.40
   6  -4   5    7.90    7.40
   4  -6  -5   -6.90   12.00
  -2   6   5   10.10   21.50
   6  -4   5  -23.70   18.30
   6  -5  -5  150.48   26.90
  -5   6   5   92.29   12.20
  -5  -1  -5  108.99   14.30
  -5   6   5   84.59   16.00
  -1  -5   5  109.09   16.30
   5  -6   5   96.39   20.00
   5  -6   5   78.69   26.40
   1  -6  -5   67.69   16.20
   1  -6  -5   80.59   16.10
  -6   1   5   96.39   24.00
   6  -5  -5   68.99   26.90
  -6   1   5  102.69   14.20
   6  -1   5  145.29   28.00
   6  -5  -5   93.39   13.90
  -6   1   5  103.89   24.20
   6  -1   5   87.69   16.10
  -1  -5   5  109.89   22.20
  -5  -1  -5   91.59   26.70
   6  -1   5  120.29   29.00
   6  -1   5  104.59   14.70
   5  -6   5   88.69   29.20
   1   5   5   95.29   27.80
   1   5   5  103.09   14.70
  -6   1   5   92.99   12.60
  -6   5  -5   92.29   14.20
   1   5   5  108.79   19.00
  -1   6  -5  109.89   13.60
   6  -5  -5   94.19   17.10
   1  -6  -5  111.59   31.90
   1  -6  -5  102.89   20.90
   5   1  -5   94.09   11.90
  -5  -1  -5   83.29   26.50
  -6   5  -5  101.59   14.90
  -1   6  -5   98.39    9.80
  -5   6   5  109.39   23.70
   5   1  -5  106.49   16.40
   1  -6   5   67.19   30.40
   6  -5   5   84.19   21.00
   1   5  -5   88.59   11.80
  -1   6   5  111.59   21.00
   5   1   5  106.09   17.10
  -1  -5  -5  140.49   36.30
  -6   1  -5   93.49   13.80
  -1   6   5   89.09   12.40
  -1   6   5  122.69   16.20
   5  -6  -5   82.49   14.10
   5  -6  -5   80.69   25.50
  -5  -1   5   64.49   33.70
  -5   6  -5   98.39   13.40
   6  -5   5  121.79   26.60
  -5  -1   5   97.19   20.30
  -6   1  -5   84.29   27.20
   5   1   5   87.39   15.50
  -6   1  -5  102.39   17.80
  -1  -5  -5   99.39   17.20
   1  -6   5   70.09   17.10
  -6   5   5   86.09   10.30
   5   1   5   89.59   28.00
   5  -6  -5  110.19   22.70
   6  -5   5   87.39   21.90
   1   5  -5   96.69   13.90
   5  -6  -5  106.29   27.00
  -5   6  -5   94.19   12.80
  -6   5   5   98.89   25.10
   5   1   5   89.29   15.00
  -1  -5  -5   90.09   11.60
  -6   5   5  115.79   17.50
   6  -5   5   95.79   14.80
   6  -1  -5  106.19   14.10
   1   5  -5   94.19   11.30
  -1   6   5  120.69   29.60
   5  -6  -5  147.29   44.20
   6   0  -5 1814.82   72.49
   0   6   5 1806.22   90.99
   0   6  -5 1849.71   70.69
  -6   0  -5 1831.32   71.89
   6   0   5 1656.43  108.49
  -6   6  -5 1879.31   73.19
  -6   6  -5 1834.42   71.49
   6  -6  -5 1818.62   71.29
   0   6   5 1793.42   75.19
   6   0   5 1894.61   75.49
   0  -6  -5 1707.93   96.29
   0  -6   5 1871.71   80.59
  -6   0  -5 1842.02   76.79
   0  -6   5 1722.83   96.79
   0   6   5 1878.41   72.79
   6   0   5 1896.11   74.39
   6  -6   5 1858.71   80.99
   6  -6  -5 1802.82   73.89
   0  -6  -5 1875.01   68.89
   6   0   5 1778.52   82.99
  -6   0   5 1886.61   84.59
   6  -6  -5 1672.43   86.79
   6  -6   5 1728.13   90.69
  -6   6   5 1736.73   66.09
  -6   0   5 1985.20   89.09
  -6   6   5 1995.60   86.79
   0  -6  -5 1899.21   75.09
   6   0  -5 1860.51   70.19
  -4  -3  -5   -8.30   32.00
   3  -7  -5   14.40   15.70
   4   3  -5   -4.30    7.20
  -7   3   5   10.40    9.10
  -4  -3  -5    7.00   16.70
   7  -3   5  -11.10   10.50
   3   4   5    2.50   11.80
   4  -7   5   -1.20   18.10
  -7   3   5   14.90   17.40
   4  -7   5   14.80   15.30
   3  -7  -5    3.20   13.90
  -3  -4   5    0.40   14.30
   7  -3   5  -11.60   15.40
  -7   3   5   -9.00   21.40
  -3   7  -5    0.10    8.00
  -4  -3  -5    3.70    9.30
   7  -3   5   -0.10   12.80
   3   4   5  -39.30   29.00
  -4   7   5    6.60    9.00
   7  -4  -5    8.00   10.10
   4   3  -5   16.40    8.60
  -3   7  -5    2.90    8.10
  -4   7   5   14.60   17.20
  -4   7   5   23.30   14.60
   3  -7  -5    4.90   34.40
   3   4   5   -9.00   13.40
   4   3  -5    8.90   11.20
   7  -4  -5    2.60   13.50
  -3  -4   5   33.10   25.30
  -7   3   5   -9.40   12.50
   3   4   5    2.50   15.30
   3  -7  -5    0.10   26.00
  -7   4  -5  -10.30   10.90
   3   4  -5  -15.10    7.90
  -7   3  -5    2.50   12.00
   4  -7  -5   23.60   12.70
  -4   7  -5    0.70    9.00
   7  -3  -5    0.80   10.50
   4  -7  -5    3.80   24.00
  -7   4   5   20.40   15.50
   3  -7   5   35.30   36.90
   4  -7  -5   10.20   30.10
   4  -7  -5  -24.50   15.10
   4   3   5    3.10   10.80
  -7   3  -5   13.40   13.90
   7  -4   5   24.90   10.50
  -3   7   5  -15.60   13.20
  -7   4   5    5.30   13.60
  -3   7   5   -8.30   15.00
   4   3   5  -26.00   23.20
  -4   7  -5   -3.20    8.30
   3   4  -5    4.40    8.10
   3  -7   5  -13.60   20.30
  -3  -4  -5    3.20    8.50
   4   3   5    1.80   12.70
   4   3   5   -5.80   14.60
  -4   7  -5   10.20    9.60
   7  -4   5   -1.00   13.60
   7  -4   5   -8.30   22.70
  -7   4   5    3.00   22.30
  -3  -4  -5   -7.60   33.60
  -3  -4  -5  -12.60   16.40
  -4  -3   5   21.80   17.20
  -3   7   5   -2.60    9.70
   7  -4   5   16.10   17.40
  -4  -3   5   44.50   26.70
   2  -7  -5 1238.48   57.09
   2   5   5 1283.87   56.49
  -5  -2  -5 1256.97   59.59
  -5   7   5 1193.28   49.90
  -5  -2  -5 1284.97   51.99
  -7   2   5 1334.87   52.79
   5  -7   5 1218.98   64.59
   2  -7  -5 1196.68   56.99
  -5   7   5 1254.07   57.29
   7  -2   5 1214.28   60.49
  -2  -5   5 1067.59   86.99
   5  -7   5 1140.29   79.29
   7  -2   5 1291.37   53.59
  -5   7   5 1336.67   64.59
   7  -5  -5 1257.27   72.69
  -2   7  -5 1238.58   47.10
  -2  -5   5 1200.98   55.49
   7  -2   5 1290.97   57.49
   7  -5  -5 1269.27   52.89
   2  -7  -5 1193.48   80.29
  -7   2   5 1276.97   71.79
   5   2  -5 1193.68   49.90
  -7   5  -5 1250.97   54.19
   5   2  -5 1297.67   55.09
   2   5   5 1293.47   55.09
  -7   2   5 1370.96   70.39
   2  -7  -5 1241.18   67.89
   7  -5  -5 1273.37   56.59
  -7   5  -5 1180.68   57.09
   5   2  -5 1366.26   50.99
  -2   7   5 1257.77   53.39
  -7   2  -5 1216.48   56.49
  -2  -5  -5 1256.17   49.70
   5   2   5 1316.97   56.39
   5  -7  -5 1262.47   54.29
   7  -5   5 1220.48   61.29
  -7   5   5 1352.26   70.89
  -5   7  -5 1250.57   51.29
  -5  -2   5 1277.27   62.99
  -7   5   5 1269.27   56.69
   2   5  -5 1281.77   51.69
   5  -7  -5 1322.07   67.59
  -5  -2   5 1400.26   73.49
   5   2   5 1099.99   73.89
   2   5  -5 1176.28   55.59
  -7   2  -5 1284.07   54.99
   5   2   5 1236.58   55.79
   5   2   5 1292.17   58.49
   7  -2  -5 1201.98   64.79
   2  -7   5 1222.28   78.69
   7  -5   5 1324.77   49.70
  -2  -5  -5 1298.57   81.09
  -5   7  -5 1337.57   52.39
   7  -2  -5 1260.97   53.89
  -7   5   5 1332.97   57.09
  -2   7   5 1287.57   57.79
   2  -7   5 1089.89   62.39
   5  -7  -5 1270.67   57.69
  -2   7   5 1266.87   63.89
   7  -5   5 1156.18   68.49
   5  -7  -5 1191.08   70.49
  -2   7   5 1249.18   72.79
  -7   6  -5   -2.20   12.30
   1  -7  -5    1.40   10.90
  -7   1   5   -0.80   23.50
  -6   7   5   -7.20   14.10
   7  -1   5    1.60   14.20
   6  -7   5   15.70   34.20
   1   6   5    0.10   27.50
   6   1  -5   14.20   11.80
   1  -7  -5   16.00   25.60
  -1  -6   5   38.40   24.10
   1  -7  -5   -3.00   17.30
   7  -1   5    2.70   13.50
  -1   7  -5   -5.70   10.90
   6   1  -5   12.40   12.90
   6  -7   5   19.70   22.10
  -7   1   5   22.60   24.10
   7  -6  -5   26.40   17.70
   1  -7  -5   22.10   17.20
   7  -1   5   28.90   20.20
  -6  -1  -5   -5.30   13.50
   1   6   5    3.60   13.10
   1   6   5   13.50   12.70
  -6   7   5    6.20    9.30
   7  -6  -5   56.69   30.40
   7  -1   5    5.40    8.20
  -6  -1  -5    0.00   14.50
   7  -6  -5   -7.10   10.30
   1  -7  -5   24.50   39.20
  -1   7   5   34.70   13.50
  -7   1  -5   19.00   12.50
   6  -7  -5   33.10   28.10
   6  -7  -5    4.60   11.80
   6  -7  -5   28.10   27.60
  -1  -6  -5   24.10    9.90
   7  -6   5   10.90   20.80
  -6   7  -5    8.60   11.90
  -1   7   5   -4.00   14.10
  -1  -6  -5   12.80   15.60
   6   1   5   21.60   15.00
   1  -7   5   55.19   38.90
   6   1   5  -10.40   13.70
   6  -7  -5   11.30   15.30
  -1  -6  -5   63.89   40.10
   1  -7   5  -25.50   17.90
  -1   7   5    9.90   29.30
   1   6  -5   11.20   11.60
  -7   1  -5   -7.20   14.00
  -6  -1   5    8.60   23.10
   7  -1  -5   -5.50   10.60
  -7   6   5  -13.60   16.00
   6   1   5   -5.70   11.90
  -7   6   5   -3.40   23.50
  -7   0  -5  336.57   29.90
   7   0  -5  311.07   27.60
  -7   0   5  356.66   47.00
   7  -7   5  243.48   45.00
   0   7   5  309.57   30.90
   0  -7   5  272.67   33.80
   0   7   5  219.98   43.70
   7   0   5  318.37   33.60
  -7   7   5  313.27   44.00
  -7   7  -5  317.67   27.70
  -7   7   5  327.27   31.90
   0  -7  -5  272.87   54.99
   7   0   5  316.77   29.40
  -7   7  -5  292.37   30.40
   7  -7  -5  258.07   47.70
   7   0  -5  332.37   26.70
   7  -7  -5  330.17   26.00
   7   0   5  319.77   28.30
  -7   0   5  339.67   43.00
   0   7  -5  308.57   26.20
  -7   0  -5  371.76   28.50
   7  -7  -5  338.17   32.40
   0  -7   5  367.26   52.99
   0  -7  -5  304.47   31.20
   0   7   5  306.37   28.50
   7  -7   5  323.87   41.60
   4  -8  -5    9.90   16.40
  -8   4   5    2.30   17.00
  -8   4  -5   14.70   15.40
  -8   4   5   17.90   26.10
   4  -8  -5   14.30   33.70
   8  -4   5   33.40   14.80
   4  -8   5   22.20   25.60
  -8   4  -5   17.60   14.30
  -4   8  -5   -1.70   12.00
  -4   8   5   -9.20   16.20
   8  -4  -5  -11.20   12.00
  -4  -4   5   44.40   30.50
   4   4   5   -2.80   18.20
   8  -4   5   32.30   30.20
   8  -4   5    3.10   20.70
   4   4  -5   -2.00   10.30
  -4   8  -5   -6.00   11.10
   4  -8   5  -65.39   37.50
  -4  -4  -5    6.60   10.90
  -4   8   5   -7.10   12.20
   4   4   5  -15.50   15.40
   4  -8  -5  -20.50   17.90
   4   4  -5   11.20   13.60
   4   4   5   15.30   14.50
  -4  -4   5   -0.80   17.50
   8  -4  -5    1.20   15.80
  -4  -4  -5  -30.40   18.00
  -4   8   5  -12.10   17.80
  -8   5  -5   96.89   18.80
   3  -8  -5   93.19   36.80
  -8   3   5   70.19   18.10
  -5   8   5   76.89   14.10
   8  -3   5   63.09   22.60
  -8   5  -5   83.19   18.00
   3  -8  -5   57.99   20.70
   8  -5  -5   47.30   18.10
  -8   3   5   58.09   29.70
  -3  -5   5   31.60   17.20
  -8   3   5   87.39   24.90
   5   3  -5   91.59   14.50
  -5  -3  -5   99.79   15.20
   3   5   5   71.29   16.90
  -5  -3  -5  108.79   22.00
  -3  -5   5   81.99   30.30
  -5   8   5   75.49   23.90
   8  -3   5  118.89   17.80
   8  -5  -5   49.99   13.50
   5  -8   5   98.59   27.20
   3   5   5   85.19   19.00
  -3   8  -5   64.69   15.00
   5   3  -5   80.39   16.80
   3  -8  -5   94.49   21.40
  -5   8   5   63.89   17.20
   5  -8   5   48.80   41.60
   3   5   5   66.79   38.40
  -8   5   5  105.29   21.70
   8  -5   5   56.19   34.00
   5   3   5   87.59   17.60
   5  -8  -5   58.79   17.20
   5  -8  -5  116.19   21.20
   8  -5   5  131.49   26.20
   5  -8  -5   -0.90   33.90
  -5  -3   5   37.70   21.60
   3  -8   5  122.49   46.30
  -3   8   5   46.90   14.30
   8  -3  -5   63.59   14.90
  -5   8  -5   57.89   14.40
   8  -3  -5   88.69   17.60
  -5   8  -5   78.69   14.30
  -5  -3   5   88.29   29.20
  -8   5   5   45.20   19.00
  -8   3  -5   87.19   17.90
   3   5  -5   48.50   13.30
  -8   5   5   78.39   31.30
   8  -5   5   73.89   15.00
  -8   3  -5   36.20   15.90
   3   5  -5   70.29   17.30
   5   3   5   74.89   20.70
   5   3   5   35.40   14.60
  -3  -5  -5   72.59   21.40
   3  -8   5   75.29   27.30
  -3  -5  -5   79.59   17.50
  -5   8  -5   52.79   13.60
  -3   8   5   62.69   18.10
  -6  -2  -5   58.79   19.80
   6   2  -5   67.29   16.80
   2   6   5   17.90   15.60
   8  -6  -5   89.59   19.90
  -8   2   5  139.89   31.50
   6   2  -5   84.79   17.40
  -6   8   5  105.49   28.50
   8  -2   5   56.59   21.50
   2   6   5   73.59   16.30
   6  -8   5   48.20   27.20
   8  -6  -5   81.09   15.30
  -6   8   5   63.29   19.30
  -6   8   5   60.49   13.30
   2  -8  -5   92.59   21.30
  -8   6  -5   63.59   17.60
  -8   6  -5   58.19   17.20
  -8   2   5   60.29   30.80
  -2   8  -5   74.39   15.30
   8  -2   5   75.79   17.80
   8  -2   5   84.99   20.10
   2  -8  -5   91.29   22.20
  -2  -6   5    7.00   28.80
   6  -8   5   63.79   43.50
  -8   2  -5  119.29   21.60
  -2  -6  -5   37.10   19.70
  -8   6   5   78.49   20.60
   6  -8  -5   44.40   20.20
  -6   8  -5   65.29   16.20
  -8   6   5   52.69   29.30
   6  -8  -5   47.60   14.80
   6  -8  -5   53.39   35.90
  -6  -2   5   81.39   26.80
  -2   8   5   61.49   18.10
   2  -8   5   82.39   44.50
   6   2   5   59.49   16.20
  -6  -2   5   40.00   31.60
   6   2   5   90.69   19.30
   8  -2  -5   85.19   18.30
  -2   8   5   53.89   16.10
  -8   2  -5   61.79   17.80
   2   6  -5   55.39   15.80
   8  -6   5   65.79   25.10
  -6   8  -5   34.20   15.40
   8  -2  -5   76.39   15.60
   8  -6   5   46.10   36.90
  -1   8  -5   47.60   14.70
   8  -1   5   41.90   16.10
   7  -8   5   24.90   27.30
   7  -8   5   21.10   41.70
  -8   1   5   54.69   30.10
  -7   8   5   61.09   30.20
  -7   8   5   27.10   19.80
   8  -7  -5   22.80   16.10
   7   1  -5   25.80   16.10
  -1  -7   5   22.70   29.00
  -8   7  -5   31.40   16.50
  -7  -1  -5   47.50   17.10
  -7  -1  -5   14.30   19.20
   1  -8  -5   -9.90   19.30
  -8   1   5    3.80   29.20
   7   1  -5   44.60   16.90
  -8   7  -5   29.50   16.30
   1   7   5   40.70   16.80
   1   7   5    3.00   18.20
   8  -7  -5   46.70   22.40
   8  -1   5  -46.40   23.30
   8  -1  -5   39.70   16.50
  -8   1  -5   55.79   20.50
   1  -8   5  -26.90   44.70
  -8   1  -5   19.30   16.20
   1   7  -5   55.69   15.60
  -8   7   5    3.40   18.80
   8  -7   5   74.19   41.40
  -1   8   5   14.30   15.50
   7  -8  -5  -16.40   20.30
  -7   8  -5   37.40   16.20
  -1   8   5    7.80   19.30
  -7  -1   5   29.00   27.30
  -7  -1   5   45.20   34.10
   7  -8  -5    2.70   15.30
  -7   8  -5    8.00   15.80
   8  -7   5    0.30   24.90
   7   1   5   14.60   17.30
   7   1   5   49.00   18.60
   8  -1  -5   37.30   17.40
  -8   7   5   83.19   33.00
   7  -8  -5   -3.20   36.50
   8  -8   5   35.00   32.70
   0   8   5   46.50   21.00
  -8   0  -5   66.29   18.70
   8   0  -5   22.20   17.60
  -8   0  -5   39.30   22.90
  -8   8  -5   78.59   18.90
  -8   8   5  108.39   34.70
  -8   0   5   74.19   32.10
   0  -8   5   63.69   49.20
  -8   0   5   16.90   35.50
   8  -8  -5   29.40   24.30
   8   0  -5   41.20   19.10
   0   8  -5   55.89   16.90
  -8   8  -5   38.40   18.10
   0  -8  -5    4.50   22.40
   8  -8  -5   -1.50   41.30
   0   8   5   24.70   16.90
   8  -8  -5   57.29   18.40
  -8   8   5   46.90   21.40
   8   0   5   26.30   19.50
   8  -8   5   24.50   45.60
  -4  -5   5   58.19   36.00
   5  -9   5  -29.40   28.80
  -9   4   5  -19.20   24.60
  -9   4   5   13.30   21.60
  -5   9   5   38.60   15.30
   4  -9  -5    5.10   22.40
  -5   9   5  -12.10   20.30
  -9   4   5   31.40   32.60
  -9   5  -5   13.50   19.00
  -4   9  -5   -7.80   14.30
   5   4  -5   29.40   17.50
  -5  -4  -5   21.10   21.60
   4   5   5   24.70   16.00
  -9   5  -5   20.10   18.90
   5  -9   5   66.49   47.80
   9  -4   5   40.70   28.10
   9  -4   5   -2.30   17.80
   9  -5  -5   20.10   15.60
   4   5   5   34.40   25.40
   4  -9  -5   58.29   23.20
   4   5   5   22.60   19.60
   9  -5  -5   -0.90   19.80
   5   4   5  -10.30   19.60
   9  -4  -5   -4.70   18.10
  -9   5   5   39.80   22.30
   5  -9  -5   47.80   46.70
   9  -5   5   11.50   18.00
   5  -9  -5  -21.60   20.40
  -9   4  -5   12.40   19.20
   5   4   5   15.30   16.80
  -9   4  -5   37.60   19.60
   4   5  -5   -3.70   16.80
  -9   5   5    2.30   22.50
  -4   9   5   24.00   17.40
   9  -4  -5   12.60   16.00
   5  -9  -5  -16.20   22.60
   9  -5   5   -1.50   25.10
  -4   9   5   19.10   15.90
  -5   9  -5   13.80   14.60
  -5  -4   5  -13.30   34.60
  -4  -5  -5   38.10   23.00
  -9   5   5   85.29   34.10
   9  -5   5    1.10   38.40
   4  -9   5  -15.20   82.09
   3   6   5  319.27   35.80
   9  -3   5  327.97   32.10
  -9   6  -5  308.57   35.90
   6  -9   5  283.47   58.99
  -6   9   5  345.37   35.90
   6   3  -5  313.07   33.20
   6  -9   5  236.68   37.90
   3   6   5  346.57   43.80
   3   6   5  368.66   34.20
  -3  -6   5  354.76   47.30
  -9   3   5  387.96   46.10
  -9   6  -5  373.46   34.90
  -9   3   5  526.05   59.09
  -6  -3  -5  263.47   37.50
   9  -3   5  372.76   47.00
  -3   9  -5  341.97   30.40
   9  -6  -5  378.76   29.20
   3  -9  -5  325.27   38.50
   3  -9  -5  239.88   31.90
  -6   9   5  337.37   28.10
  -6   9   5  290.27   39.50
   9  -6  -5  341.47   34.40
  -9   3  -5  312.77   37.30
  -9   6   5  315.97   36.70
   6   3   5  301.17   33.30
  -3  -6  -5  297.67   39.00
  -6  -3   5  326.97   52.29
   6  -9  -5  271.77   52.79
   6   3   5  347.97   35.10
  -3   9   5  332.27   36.10
   6  -9  -5  303.37   38.70
   3   6  -5  368.96   31.00
  -6  -3   5  342.47   44.80
   9  -3  -5  297.87   33.90
  -3   9   5  293.27   30.30
   3   6  -5  336.77   32.40
  -6   9  -5  356.86   31.20
   9  -3  -5  316.07   31.90
   9  -6   5  301.07   37.30
  -9   6   5  405.06   50.69
  -6   9  -5  302.47   29.40
   9  -6   5  270.77   48.30
  -9   3  -5  347.07   35.10
   3  -9   5  331.87   63.49
   6  -9  -5  312.27   34.50
   7  -9   5   71.49   36.30
   2   7   5   86.79   23.50
   9  -2   5   63.39   20.70
  -9   7  -5   59.39   22.50
  -7  -2  -5   78.69   26.30
  -7  -2  -5   83.99   19.80
  -2  -7   5   39.50   34.60
   7   2  -5   66.09   20.40
  -9   2   5   11.60   30.60
  -9   2   5   41.10   35.60
  -7   9   5   94.59   25.00
  -2   9  -5   96.09   19.00
  -9   7  -5   58.29   20.60
   7   2  -5  107.29   24.20
   9  -2   5  114.79   31.80
   7  -9   5   30.20   54.79
  -7   9   5  127.69   34.30
   2   7   5   42.00   19.80
   9  -7  -5   73.09   18.50
   2  -9  -5   55.39   25.60
   9  -7  -5  104.39   28.90
   2  -9   5   14.60   57.89
  -7   9  -5   78.19   19.80
   2   7  -5   58.09   20.50
  -7   9  -5   70.49   20.40
  -7   9  -5   77.99   19.70
  -2   9   5   81.49   20.30
   9  -7   5  153.18   47.00
  -2   9   5   43.70   23.50
   9  -2  -5   63.69   21.10
  -2  -7  -5   85.29   26.30
   9  -7   5  119.29   33.80
  -9   7   5  110.09   25.80
  -9   2  -5   76.39   21.50
   9  -2  -5   40.90   19.60
  -9   2  -5   82.59   26.70
  -7  -2   5   89.79   31.40
  -7  -2   5   98.09   44.10
   7   2   5   42.70   23.00
   2   7  -5   55.89   18.10
  -9   7   5   81.39   39.50
   7   2   5   35.80   21.10
   7  -9  -5   64.79   20.90
   7  -9  -5    5.10   45.40
   7  -9  -5    3.10   28.00
   0   0   6 8612.64  295.17
   0   0   6 8636.64  290.17
   0   0  -6 8292.57  288.57
   0   0   6 8500.25  297.27
   0   0   6 8582.54  287.67
   0   0   6 8865.61  293.57
   0   0  -6 8536.65  287.47
   0   0  -6 8499.85  288.97
   0   0  -6 8924.01  295.57
   0   0  -6 8875.31  286.37
   0   0  -6 8565.44  288.67
  -1   1  -6    4.30    5.50
   1   0   6   10.50    6.40
  -1   1   6    7.50    4.10
   0   1   6    7.30   10.40
   0   1   6   26.00    7.40
   0   1  -6    2.50    3.60
  -1   1  -6   -0.30    8.40
   1  -1   6   14.70    9.20
   0  -1  -6   -2.20    4.20
  -1   1  -6    7.10    5.90
  -1   1  -6    8.60    4.10
   0   1   6    8.80    5.70
   0   1  -6    7.50    5.60
   0  -1   6    6.50    8.10
  -1   1   6   10.70    5.90
   1  -1   6    5.50    7.10
  -1   0  -6   10.00   11.70
   0   1   6   17.10    7.00
   0  -1   6   13.60   10.00
   0   1   6    5.30    5.20
   1   0   6    4.70    9.60
  -1   0   6   25.80   12.00
  -1   1  -6   15.90    8.20
   1   0  -6   19.10    5.80
   1   0  -6   15.90    6.90
   0  -1   6    7.00    6.50
   0   1   6   10.10    9.40
   1   0   6   13.20    8.30
   1  -1   6   16.70    4.60
  -1   1  -6   15.30    5.90
   0   1  -6    8.30    5.40
   1   0  -6   19.00    4.80
   1   0   6    6.10    9.70
   0  -1  -6   19.10    6.80
  -1   0   6   22.10    8.40
  -1   0  -6    4.10    4.80
  -1   1   6   -2.70    7.90
  -1   1   6    8.70    4.40
   0  -1   6   18.30    7.30
  -1   0   6   10.90    7.00
   1  -1  -6    7.10    6.10
   1  -1  -6    7.60   10.00
   1   0  -6    8.50   13.20
   1   0  -6   16.20    9.60
  -1   1   6   13.90   10.90
   1  -1   6   -1.30    8.10
   0  -1   6    2.70    5.00
   1   0  -6    9.60    2.90
   0   1  -6    9.30    4.20
   0  -1  -6    4.60    4.10
   1   0   6    7.60    3.90
  -1   1  -6   10.10    5.00
   0   1   6    5.30    6.90
   0  -1  -6   12.90   11.70
   0   1   6    4.80    5.00
  -1   0  -6    4.10    4.10
   1  -1  -6   -5.80   10.60
   0   1  -6    6.80    7.50
   1  -1  -6    6.70    3.30
  -1   0  -6   -3.80    9.70
  -1   1   6    6.50    7.60
   1  -1   6  -11.00    9.30
  -1   0  -6    7.00    6.00
   1   0   6    1.40    4.70
  -1   0  -6   -1.10    6.30
   1  -1  -6   20.00    5.20
   0   1  -6   11.20   12.60
   1   0   6    7.60    4.40
   1   1  -6  211.68   29.40
  -1  -1  -6  215.88   13.40
  -1   2   6  210.88   14.00
  -1   2   6  242.58   21.40
   2  -1   6  203.68   15.70
  -2   1   6  225.98   10.40
  -1   2  -6  213.68   11.90
   1   1  -6  226.38   10.50
   1   1   6  212.48   13.40
  -1  -1   6  208.18   21.10
   1   1  -6  229.48   13.00
   1   1  -6  209.78   12.10
   1   1  -6  211.58   13.10
   2  -1  -6  173.58   21.70
   2  -1   6  206.18   18.40
  -1   2   6  237.38   13.70
  -1   2  -6  233.78   15.60
  -2   1  -6  217.48   15.80
   1   1   6  202.38   14.80
  -1  -1   6  216.18   17.50
  -1   2  -6  210.28   11.10
   1   1  -6  213.48   12.90
  -2   1   6  214.78   17.70
  -2   1   6  200.78   13.30
   1   1  -6  204.58   16.40
  -1  -1  -6  203.78   13.60
  -1  -1   6  228.08   17.10
   1  -2  -6  222.28   12.10
   1   1   6  212.68   12.90
   1  -2  -6  235.18   15.10
  -1   2   6  208.98   11.40
   2  -1  -6  227.08   17.50
  -2   1  -6  235.88   11.50
  -1  -1   6  253.17   20.30
   2  -1  -6  234.28   25.00
   2  -1  -6  220.88   13.70
   1  -2   6  238.18   21.50
  -2   1   6  206.48   10.40
   1   1  -6  219.78   10.30
  -1   2  -6  253.97   23.00
   1  -2   6  232.28   15.50
   1   1   6  225.58   15.70
   1   1   6  226.48   19.50
   2  -1  -6  206.38   14.40
  -1  -1  -6  247.98   16.50
  -1   2  -6  218.38   14.50
  -1   2  -6  219.28   12.60
   1  -2  -6  218.38   25.80
  -2   1  -6  178.18   18.90
  -1  -1  -6  231.68   26.00
   2  -1   6  210.18   10.60
  -1   2  -6  211.28   14.00
  -1   2   6  216.18   17.90
   1  -2  -6  228.48   16.30
   1  -2   6  221.98   18.20
  -1   2   6  221.28   14.20
  -1  -1  -6  229.98   16.60
   1  -2  -6  249.58   14.30
   2  -1   6  194.78   17.00
   1   1   6  207.28   20.10
   2  -1   6  215.18   10.10
  -2   1  -6  191.08   14.50
  -2   1  -6  219.58   21.00
   1   1  -6  227.58   16.20
   1  -2   6  230.68   19.30
   1  -2   6  187.28   21.80
  -2   1   6  263.97   22.90
   1   1   6  198.48   12.90
   2  -1   6  214.18   11.10
   2  -1   6  246.18   22.40
   0   2   6  385.76   25.20
  -2   0  -6  414.66   22.20
  -2   0  -6  403.16   19.00
  -2   2   6  392.16   25.90
   0  -2  -6  401.76   19.00
   0   2   6  401.36   30.50
  -2   2  -6  414.16   19.10
  -2   2  -6  408.06   15.90
   2  -2   6  382.66   25.50
   2   0  -6  434.96   34.20
   2   0   6  402.76   17.90
  -2   2   6  417.76   19.40
   2  -2   6  418.46   25.00
   0  -2   6  404.46   27.70
  -2   2  -6  421.86   22.00
   0  -2  -6  439.36   23.30
   0  -2  -6  398.16   33.30
  -2   0   6  408.76   21.10
  -2   0   6  394.26   28.80
   0   2  -6  365.06   18.30
   2  -2  -6  453.95   31.80
   0   2   6  412.46   20.10
   2   0   6  387.76   22.80
   2   0  -6  383.86   20.80
   0   2  -6  404.96   16.70
   0   2  -6  373.26   16.70
   0   2  -6  381.76   33.40
   0  -2   6  341.97   23.30
   0   2  -6  411.86   18.20
  -2   0   6  412.26   23.70
   0   2   6  381.86   18.10
   0   2   6  398.46   26.10
   2  -2   6  419.16   25.30
   2   0  -6  400.76   18.90
  -2   2   6  407.16   18.80
   0  -2  -6  410.76   20.10
  -2   2   6  416.26   17.60
  -2   2   6  458.95   30.50
   2   0  -6  406.96   21.40
   2  -2  -6  446.96   22.10
   2  -2  -6  409.56   20.10
   2   0   6  393.56   30.60
   2   0   6  374.56   19.70
   2   0   6  399.36   18.20
   2   0   6  412.36   26.40
   0   2  -6  383.86   21.30
  -2   2  -6  389.86   22.90
  -2   0  -6  405.96   29.80
   2   0  -6  382.76   19.60
  -2   2   6  402.76   24.20
  -2   0  -6  402.06   21.60
  -2   2  -6  381.36   18.90
  -2   0   6  426.96   26.70
   0  -2   6  420.16   24.20
   2   0  -6  359.16   25.10
   1  -3  -6  214.58   27.30
   1  -3  -6  188.38   13.70
   2  -3   6  184.08   16.30
   1   2   6  187.18   14.30
   2   1  -6  190.28    9.50
  -1  -2   6  200.48   18.30
   3  -1   6  218.88   14.30
  -2  -1  -6  166.58   24.40
  -1   3  -6  191.88   10.10
   3  -1   6  185.28   24.00
  -1  -2   6  209.08   17.50
  -1   3  -6  164.58   14.60
   3  -2  -6  179.28   15.40
   3  -2  -6  192.28   14.10
   2  -3   6  194.18   25.10
  -2   3   6  189.38   10.30
  -2   3   6  162.88   11.50
   2  -3   6  227.28   20.60
   3  -1   6  180.98   11.60
   1  -3  -6  221.48   17.70
  -3   1   6  184.98   23.20
  -2   3   6  215.48   23.50
  -1  -2   6  177.78   19.80
   3  -1   6  198.78   19.00
   3  -1   6  193.28   10.00
   3  -1   6  226.38   18.30
   1   2   6  213.08   20.30
  -3   2  -6  178.38   14.50
  -3   1   6  187.08    8.80
  -1   3  -6  189.48    9.90
  -2   3   6  195.48   15.50
  -2   3   6  223.78   23.30
   1   2   6  214.38   28.20
  -2  -1  -6  214.88   16.10
  -3   1   6  190.88   16.80
  -1   3  -6  199.58   14.90
   1   2   6  189.68   18.90
   2   1  -6  183.08    8.20
   2  -3   6  205.98   20.10
  -3   1   6  158.48   19.80
   3  -2  -6  174.48   19.30
  -3   2  -6  182.08   19.80
   1  -3  -6  191.78   14.40
   3  -2  -6  146.99   20.50
   2   1  -6  201.88   13.80
   2   1  -6  179.88   16.60
  -2  -1  -6  176.68   16.20
   1   2   6  197.98   13.10
   2   1  -6  188.38   13.60
  -1  -2   6  189.38   20.80
  -2  -1  -6  171.28   14.30
   2   1  -6  200.88   13.80
   3  -1   6  180.28   17.10
   2   1  -6  206.28   11.60
   2   1  -6  177.88   15.90
  -2   3   6  206.68   19.30
  -1   3   6  237.48   21.10
  -3   1  -6  152.58   19.30
  -3   2   6  204.08   23.90
   2  -3  -6  210.48   15.90
  -1   3   6  215.08   25.50
  -2   3  -6  184.48   14.30
  -2   3  -6  183.78    9.00
   2   1   6  191.38   13.90
  -1  -2  -6  226.78   28.50
  -1  -2  -6  187.08   16.90
  -2  -1   6  215.58   23.30
  -3   2   6  178.38   12.90
   3  -1  -6  196.18   14.00
  -2   3  -6  204.18   25.40
   1   2  -6  183.98    9.70
  -3   2   6  209.68   17.80
   1  -3   6  162.88   18.20
   1  -3   6  182.48   23.30
   1  -3   6  157.18   19.80
   1  -3   6  180.78   20.90
   2   1   6  194.28   27.10
   2   1   6  195.88   13.60
   2   1   6  180.68   18.60
  -1   3   6  184.88   11.10
   2   1   6  159.78   13.00
   1   2  -6  184.98   11.10
  -2  -1   6  209.48   21.90
   3  -1  -6  207.68   22.40
  -1  -2  -6  188.18   15.60
  -2  -1   6  177.18   16.40
   3  -2   6  193.58   22.70
   3  -2   6  179.08   20.00
   3  -2   6  182.78   23.00
  -3   2   6  176.18   13.50
   2  -3  -6  186.78   27.50
  -3   1  -6  199.48   15.20
  -2   3  -6  180.98   11.70
   3  -1  -6  208.58   13.80
   1   2  -6  187.78   11.10
  -1   3   6  188.08   18.70
   2  -3  -6  192.18   11.50
  -2   3  -6  177.18   12.80
   1   2  -6  173.68   12.50
   3  -2   6  188.48    8.40
  -1   3   6  173.48   14.80
   3  -2   6  218.28   19.80
  -1  -2  -6  199.88   15.30
   2  -3  -6  194.48   13.90
   0  -3   6 1582.34   64.79
   0   3   6 1558.04   57.99
  -3   0   6 1584.34   70.39
   3   0   6 1594.74   58.29
   3   0  -6 1513.25   56.49
   3   0   6 1560.84   72.99
   3  -3  -6 1516.35   67.09
   3   0   6 1501.45   55.99
   3  -3  -6 1594.54   61.29
   0  -3   6 1515.35   63.49
   3  -3   6 1454.55   67.59
  -3   0   6 1535.05   61.79
   3   0  -6 1631.74   59.99
   3  -3   6 1608.44   65.09
   3  -3   6 1524.75   64.69
  -3   3  -6 1627.74   61.89
  -3   0  -6 1633.54   61.19
   0   3  -6 1611.64   59.79
  -3   0   6 1589.94   67.99
   0  -3  -6 1586.84   62.39
   3   0   6 1614.44   66.19
   0  -3  -6 1521.55   74.49
   3   0  -6 1529.65   59.59
   0   3  -6 1594.54   57.19
   0   3  -6 1599.34   53.29
   0  -3  -6 1647.24   60.69
   3  -3  -6 1597.84   59.69
   0   3   6 1552.54   71.99
  -3   0  -6 1592.54   61.29
   0   3   6 1629.94   64.89
   0  -3   6 1735.53   68.19
   3   0   6 1609.14   60.49
   3   0   6 1624.44   63.39
  -3   3   6 1641.74   64.79
  -3   3   6 1537.55   53.29
   0   3   6 1630.94   66.79
  -3   3  -6 1570.34   58.79
  -3   3  -6 1587.54   60.49
  -3   3  -6 1479.15   57.39
  -3   0  -6 1471.65   70.59
   0  -3   6 1723.73   72.39
  -3   3   6 1614.94   59.89
   3  -3  -6 1431.46   71.89
   0  -3   6 1597.24   67.19
  -3   3   6 1691.33   71.19
   3   0  -6 1592.44   57.59
   3  -3   6 1575.44   66.09
   0   3  -6 1481.05   53.09
   0   3   6 1578.84   60.69
   3   0  -6 1537.95   63.79
   0   3  -6 1591.64   57.39
   2   2  -6  840.72   34.90
  -2   4   6  846.92   37.30
  -2  -2   6  812.02   43.80
   4  -2   6  768.72   40.50
  -4   2  -6  816.72   43.10
   2   2  -6  804.72   30.20
  -4   2  -6  815.72   36.50
  -2  -2   6  856.61   45.20
  -2   4  -6  801.32   29.50
  -4   2   6  825.22   32.70
   2   2   6  741.93   50.39
  -4   2   6  777.92   31.50
   2  -4   6  828.82   42.10
  -2  -2  -6  855.61   36.50
   2   2  -6  770.82   30.10
  -2   4  -6  800.92   31.00
   4  -2  -6  853.01   35.60
   2   2   6  782.32   35.40
   2   2   6  772.22   41.10
  -2   4   6  799.62   31.70
  -2   4   6  883.81   44.10
   2  -4  -6  796.42   36.40
  -4   2   6  884.91   42.30
   2   2  -6  774.32   31.10
  -2   4   6  803.72   46.50
   2  -4   6  793.22   39.80
   4  -2   6  839.52   39.90
   4  -2   6  724.83   32.70
   2  -4  -6  755.92   32.70
   4  -2   6  823.92   31.40
   2   2   6  828.52   35.00
  -4   2  -6  837.92   37.90
   4  -2  -6  842.12   44.80
   2  -4  -6  828.42   52.49
  -4   2   6  817.92   46.80
  -2  -2  -6  758.02   35.80
  -2  -2  -6  753.92   50.39
   4  -2  -6  716.63   39.90
   2  -4  -6  798.62   35.40
   4  -2  -6  837.52   35.40
  -2   4  -6  771.22   30.10
  -2  -2  -6  797.12   36.80
  -2   4  -6  826.62   34.70
   2  -4  -6  844.72   38.30
   2  -4   6  707.93   47.70
  -4   2   6  805.12   37.70
  -2  -2   6  805.92   37.00
   4  -2   6  811.22   41.80
   4  -2   6  820.32   46.60
   1   3   6  122.29   14.60
   3   1  -6  105.99   14.40
   3  -4   6  119.99   15.70
  -1   4  -6  104.89   11.80
   4  -1   6  102.39   14.60
   1  -4  -6   78.59   24.60
   3   1  -6  108.59   13.00
  -3   4   6  125.99   16.00
   4  -1   6  107.29   15.80
   3  -4   6  106.79   22.80
  -1   4  -6   76.09   10.80
   4  -1   6  114.49    8.30
   1   3   6   83.79   15.60
  -3  -1  -6  113.19   14.50
   4  -3  -6   83.79   23.70
   1   3   6  110.69   25.30
   3   1  -6   84.09   10.40
   3   1  -6  105.39   14.90
   4  -3  -6  120.99   16.00
  -1   4  -6  111.79    9.40
   4  -1   6  107.29   16.30
  -3  -1  -6  121.69   22.60
  -1  -3   6  105.89   13.70
   1  -4  -6  105.69   13.40
   1  -4  -6  109.49   14.90
   3   1  -6   86.89   13.60
   3  -4   6   95.09   16.80
  -4   1   6  110.99   22.00
   1   3   6  106.39   14.20
  -4   1   6  141.89   19.60
  -4   3  -6  101.69   15.90
  -3  -1  -6  114.99   13.70
  -4   1   6   99.99   13.40
   4  -3  -6  109.19   13.20
   4  -1   6  119.79   12.40
  -1  -3   6  107.19   18.30
   3  -4   6  105.69   16.10
   4  -3  -6  123.19   18.80
  -4   3  -6  102.99   14.70
   1   3   6  107.39   11.70
  -3   4   6  127.49   21.30
   1  -4  -6   92.79   14.60
  -4   3  -6  126.79   14.60
  -3   4   6  104.49    7.70
  -3   4   6  101.99    8.90
  -1  -3   6  149.88   20.80
   1   3  -6  104.29   10.10
   3  -4  -6   91.19   12.10
  -1  -3  -6  106.49   14.40
   1  -4   6  109.59   16.10
  -4   1  -6  126.69   15.20
   4  -1  -6  126.89   12.80
   1  -4   6   80.59   15.50
   4  -1  -6  111.19   17.70
  -1  -3  -6  111.69   15.70
   1  -4   6  124.29   22.80
   3   1   6  116.99   13.80
   4  -3   6  129.79   20.10
  -3   4  -6  127.29   13.30
  -4   1  -6   98.49   19.90
  -4   3   6  119.89   23.50
  -1   4   6  116.39   16.00
   4  -3   6  104.89   17.10
   1   3  -6  117.99   12.70
  -4   3   6  130.49   15.90
   1   3  -6  103.29    6.50
  -3   4  -6  107.49   12.10
   4  -3   6  105.29   20.30
   4  -3   6   86.79   15.40
  -1  -3  -6  137.49   16.50
   1   3  -6  122.49   12.00
  -4   3   6  108.59   12.60
  -3   4  -6   96.69   11.90
  -3  -1   6  124.39   19.30
   4  -1  -6  108.39   12.90
   3  -4  -6   95.79   13.70
  -1   4   6  166.18   31.90
  -3  -1   6   99.89   18.70
   3   1   6  100.69   24.30
  -1   4   6   92.79   11.10
   3   1   6  144.49   19.90
   3   1   6   99.39   13.00
  -3  -1   6  119.09   14.60
  -1  -3  -6  108.59   24.50
  -1   4   6  141.49   19.30
   3  -4  -6   90.09   22.40
  -4   1  -6   84.79   13.90
   0  -4   6  385.06   40.30
   4   0  -6  352.36   18.80
   4  -4   6  352.66   35.40
   0  -4  -6  338.37   23.30
   0  -4  -6  419.46   44.20
   0  -4  -6  328.17   24.80
  -4   4  -6  317.57   20.50
   4   0  -6  289.37   20.80
   0   4   6  346.97   22.90
  -4   4   6  343.57   22.40
   4   0   6  297.77   37.20
   4  -4   6  296.97   29.40
   0  -4   6  392.96   29.80
  -4   0  -6  288.47   33.30
   4   0  -6  342.27   20.90
  -4   0  -6  347.37   22.10
   0   4  -6  310.97   18.00
  -4   4  -6  340.97   19.80
   4  -4   6  309.37   26.50
   4  -4  -6  309.07   20.40
   0   4  -6  337.87   18.30
   4   0   6  290.37   26.30
   0  -4   6  321.17   23.50
  -4   0   6  310.97   20.90
   4   0  -6  317.57   26.60
   4   0   6  320.87   17.30
   0  -4   6  331.77   29.20
  -4   0  -6  319.77   25.10
   0   4   6  286.47   36.30
  -4   0   6  315.77   28.10
   0   4   6  322.77   23.00
   4   0   6  313.07   22.00
   4   0   6  333.07   19.60
   4  -4  -6  359.36   23.60
   4  -4   6  326.27   27.00
  -4   0   6  385.66   32.00
   4  -4  -6  310.07   30.40
  -4   4   6  305.57   13.30
   0   4   6  316.47   19.20
   0  -4   6  312.67   26.80
   0   4  -6  332.57   18.80
  -4   4  -6  346.87   23.20
   4   0   6  336.57   20.10
  -4   4   6  361.36   31.60
   4  -4  -6  288.17   35.50
   2   3   6   11.70   13.20
   5  -2   6   13.10   13.00
   3   2  -6   -1.30    4.40
   5  -3  -6  -14.70   34.30
   3   2  -6   15.30    6.30
  -2  -3   6   11.80   15.80
   3  -5   6   17.50   15.10
  -2  -3   6   -5.30   13.70
  -5   2   6    3.80   18.10
  -2   5  -6    5.00    6.00
   3  -5   6    3.40   12.80
   2  -5  -6    9.10   10.40
   5  -3  -6   -0.90    8.40
   2   3   6    5.20    8.00
   5  -3  -6   -1.50    9.60
   3   2  -6    5.60    8.80
  -5   3  -6   12.70    9.40
   2  -5  -6    0.70   11.70
  -5   3  -6    5.30   21.90
   2  -5  -6    5.10   24.70
   5  -2   6   17.70   13.00
  -5   2   6   -5.40    8.60
  -2   5  -6   -3.00    6.60
   3  -5   6    7.00    6.60
   2   3   6   49.70   24.50
  -3   5   6    3.40   11.50
   3  -5   6    9.10    9.00
  -5   3  -6   10.70   10.60
   2  -5  -6  -17.40   16.10
  -3   5   6   -0.10   15.20
  -2   5  -6    1.20    6.80
   3  -5   6   -8.50   22.30
   3   2  -6    6.20    8.40
  -3   5   6   18.80   17.70
   3   2  -6   15.10    8.00
  -5   2   6    9.40    8.00
  -5   2   6   22.20   13.50
   5  -2   6   27.60   14.90
  -3   5   6    6.70    5.90
   2   3   6    5.40    9.30
  -2  -3   6   11.00    9.00
  -3  -2  -6   11.60   11.30
  -3  -2  -6   18.50    9.60
   5  -2   6    3.70    7.10
  -2   5  -6    7.20    5.50
  -3  -2  -6  -16.00   21.60
  -2  -3  -6   -5.20   11.80
   5  -2  -6   11.60    8.70
   3  -5  -6    0.30   12.70
  -3  -2   6   27.40   17.20
   5  -2  -6    1.00    9.20
  -5   3   6   11.30    9.60
   3   2   6   21.90   13.20
   3  -5  -6   15.70   10.10
  -2   5   6    1.30   20.10
  -3   5  -6   10.20    6.90
   3   2   6    2.00    8.50
  -2   5   6   22.00   13.50
  -5   2  -6   15.30    9.80
   2   3  -6    0.70    5.00
   5  -3   6    2.30   13.90
   3  -5  -6   -4.20   13.60
   2  -5   6    6.10   24.00
   3  -5  -6    2.60   25.10
  -5   3   6  -26.10   17.20
   5  -3   6    6.80    6.30
   5  -3   6   14.10   12.40
   5  -2  -6  -40.70   26.50
   3   2   6   -1.90   22.70
  -5   3   6    1.10    9.80
   2  -5   6   18.30   14.90
  -5   2  -6   18.70   26.10
  -5   2  -6    9.30   10.80
   3   2   6    2.00    9.30
  -2  -3  -6    8.50    8.60
   2   3  -6    9.90    8.10
  -3  -2   6   -6.50    8.10
   5  -3   6   -5.20   17.70
   2   3  -6    9.30    5.50
  -3   5  -6   -0.60    7.60
   5  -3   6   -1.30   16.80
  -2  -3  -6   31.10   25.20
  -2   5   6    7.90    6.70
  -5   3   6   20.80   12.30
  -3  -2   6   22.60   14.70
   2  -5   6   16.80   12.40
   5  -2  -6   14.40   16.00
  -2   5   6    2.70   10.40
  -1   5  -6   11.40    6.50
   5  -1   6   15.90   15.10
   4  -5   6   39.70   25.10
  -4   5   6    1.00   12.10
   5  -4  -6    7.80   18.30
   4  -5   6   13.90   12.30
  -1  -4   6    4.40   10.40
  -4  -1  -6   -3.10    8.70
  -4  -1  -6   11.00   12.90
   4   1  -6   19.00    7.50
   4   1  -6   -1.00    8.40
   5  -4  -6   -2.30    8.50
  -4   5   6    3.30    5.60
  -5   1   6   18.10    9.20
   4   1  -6   -1.00   13.00
   1   4   6   -7.20   13.10
  -5   4  -6    9.30    9.70
  -1  -4   6   -3.90   13.20
  -1   5  -6   -3.80    7.30
   1   4   6    8.70    8.70
   5  -1   6   20.30   16.40
   1   4   6   -4.50   11.40
  -4  -1  -6   -3.20   21.00
  -1  -4   6    8.60   15.90
  -5   4  -6   -0.10    8.90
   1  -5  -6    5.90   13.20
   5  -1   6    6.50   13.10
  -5   1   6    2.60   17.40
   4   1  -6   -9.50   15.10
   5  -4  -6  -15.30   11.60
  -5   1   6   21.30   15.20
   1  -5  -6   23.90   36.40
   5  -1   6    9.80    9.00
  -1   5  -6    1.00    6.80
  -4   5   6    7.80   16.90
   4  -5   6  -13.50   14.50
   1   4   6    8.10   24.30
   5  -1   6  -29.50   20.90
   4  -5   6    1.80   15.50
   1  -5  -6    5.60   11.20
  -4   5  -6   10.00    8.90
  -4  -1   6  -17.80   16.90
   5  -4   6   41.50   21.90
  -1   5   6    8.30    8.10
  -1  -4  -6    1.80   12.60
   5  -1  -6   19.30    9.10
   1   4  -6    8.00    6.90
   4  -5  -6  -12.10   14.20
  -5   1  -6    2.10    9.80
  -1   5   6    3.40   10.60
  -5   1  -6   -1.20   18.30
  -1   5   6   -4.10   11.20
  -4  -1   6    7.50    7.90
  -5   1  -6    1.20   12.30
  -4  -1   6    4.10   16.80
   5  -4   6    5.80   15.00
   1  -5   6   -5.50   25.10
   4  -5  -6   -3.10    9.50
  -1  -4  -6   43.00   29.10
   5  -1  -6   -2.00    9.30
   5  -4   6   13.90   17.80
   5  -4   6    8.00   12.40
  -1   5   6   -0.10   22.60
  -4   5  -6   -4.60    7.40
  -1  -4  -6   10.80    9.30
  -1  -4  -6   17.10   13.30
   1   4  -6    3.20    6.80
   4   1   6   -6.40    9.20
   4   1   6   18.40    9.80
   4  -5  -6    4.80   13.10
  -5   4   6   -9.80   19.00
   4   1   6    7.60    8.20
  -5   4   6    9.20   10.90
   4   1   6   13.00   13.50
  -4   5  -6  -15.70    8.10
   1  -5   6    6.90   15.70
   4   1   6   21.70   21.90
   1   4  -6   12.30    7.80
   4  -5  -6  -29.80   23.30
   0  -5  -6   53.79   18.30
   5   0   6   66.49   19.30
   0   5  -6   60.69   10.20
  -5   0  -6   72.29   13.50
   0   5   6   62.89   12.20
   0  -5  -6   50.59   14.90
  -5   5   6   66.49    8.30
  -5   5  -6   42.00   11.30
   5   0  -6   68.29   11.20
  -5   5  -6   53.99   11.50
  -5   0   6   73.19   23.30
   0  -5  -6   75.49   13.50
   0  -5   6   39.90   29.80
   5   0   6   46.90   15.80
   0   5  -6   85.19   11.50
   5   0   6   74.59   13.30
   5  -5   6   78.19   20.80
   0   5  -6   58.99   10.50
   0   5   6   71.19   15.90
   5   0  -6   73.49   19.10
  -5   5  -6   46.90   13.90
   0  -5  -6   71.39   33.60
   0  -5   6   73.29   20.70
   0   5   6   54.39   12.00
  -5   5   6   70.69   22.70
  -5   5   6   60.69   14.90
  -5   0   6   74.59   11.10
   0   5   6   66.29   34.70
   5  -5   6   74.19   27.00
   5  -5   6   41.60   21.60
   5  -5  -6   52.99   14.20
  -3  -3   6 2355.36  107.99
   6  -3   6 2314.07   82.69
  -6   3   6 2349.46   87.39
   3   3   6 2128.49  109.39
   6  -3   6 2229.08   94.89
   3  -6   6 2328.37   96.69
   3  -6  -6 2086.29   91.59
   3   3   6 2157.28  104.79
   6  -3   6 2290.47   94.19
  -3  -3  -6 2703.23  138.29
   3  -6  -6 2197.18   89.49
   6  -3   6 2338.47   93.09
  -3   6  -6 2233.28   80.99
  -3   6  -6 2313.67   83.79
  -3   6  -6 2331.57   85.09
  -3   6   6 2199.48   83.39
  -6   3   6 2400.86   94.69
   3  -6   6 2118.59  107.39
  -3  -3  -6 2348.76   85.69
   6  -3  -6 2309.57   86.69
  -6   3   6 2343.37   85.39
  -6   3  -6 2371.06   87.79
  -3   6   6 2184.58  106.09
   3   3  -6 2219.48   80.39
  -6   3   6 2500.45  105.29
  -3  -3   6 2284.77   94.09
   3  -6  -6 2333.27   88.19
  -6   3  -6 2278.37   89.09
   6  -3  -6 2331.97   87.69
   3   3   6 2438.86   94.79
   3   3  -6 2303.67   80.69
   3  -6  -6 2413.36  126.29
   3   3  -6 2321.07   86.89
   3   3   6 2203.28   91.09
  -3   6   6 2298.57   93.59
  -2   6  -6    7.00    9.00
   6  -2   6   -1.00   18.30
   6  -2   6   -3.60   15.00
   6  -2   6  -21.40    9.30
   2  -6  -6  -55.59   35.90
   2   4   6    2.10   10.40
   6  -2   6  -14.00   14.70
   2   4   6    9.00   13.40
   2  -6  -6   13.30   15.20
  -6   4  -6    3.10   11.90
   4  -6   6   25.70   21.70
  -4   6   6   33.70   19.30
  -4  -2  -6   -2.60   15.30
  -6   2   6   14.20   21.80
  -2  -4   6   -9.60   33.20
  -6   2   6   -4.90   17.50
  -6   2   6    4.20    9.20
  -2   6  -6   -8.20    7.40
   6  -4  -6   -6.10   10.10
  -4   6   6   -3.50   19.90
   4   2  -6   -9.70   12.80
   4  -6   6   -2.90   14.00
  -6   4  -6   -0.90   11.00
   2  -6  -6  -10.00   11.80
  -6   2   6    0.60    9.70
  -4  -2  -6    6.00   10.10
   2   4   6   43.90   28.40
  -4   6   6   -5.90    7.70
  -2  -4   6    4.40   15.10
   4   2  -6    9.20    8.10
   2  -6  -6   -9.60   19.10
   2   4   6  -16.90   16.00
   4  -6   6  -32.60   31.20
  -2   6  -6   -4.20    6.50
   6  -2  -6    2.20   11.20
  -4   6  -6   18.20    9.70
   4  -6  -6  -14.40   11.30
   6  -2  -6   -8.60   10.70
   2   4  -6   -0.50   10.20
  -2  -4  -6    3.70   36.70
   6  -4   6    5.00   14.30
  -4  -2   6  -25.00   21.20
   4  -6  -6  -16.80   18.20
   6  -4   6    8.30   16.90
  -6   4   6    4.10   23.40
  -2   6   6   16.20   26.00
  -4  -2   6    8.20    8.50
   2  -6   6  -18.50   32.80
  -2   6   6    2.60   13.40
   4   2   6    4.80   15.50
   4   2   6    1.20   32.80
   4   2   6   11.50   17.60
   4   2   6   -2.40   11.20
  -2   6   6    9.80    9.50
  -4   6  -6   16.00    8.30
   6  -4   6    7.40    7.70
  -6   4   6    1.60   13.00
  -6   2  -6   23.00   12.50
   4  -6  -6  -32.80   19.30
   2  -6   6    9.90   19.60
  -6   4   6   -6.20   13.30
   2   4  -6    4.10    7.90
  -2  -4  -6   11.00   14.30
   4  -6  -6   -1.20   16.00
  -2  -4  -6   11.90   10.30
  -2   6   6   -8.10   13.30
  -6   4   6    3.20   11.70
   6  -4   6  -23.90   23.30
   2   4  -6    9.20    7.70
  -4  -2   6    9.60   17.40
  -1   6  -6  102.89   12.30
   5   1  -6   73.49   14.60
  -1   6  -6   93.99   12.40
  -6   1   6   77.39   11.70
  -6   1   6   89.59   25.50
  -6   1   6  103.49   24.10
   5  -6   6  142.69   26.60
   1  -6  -6   52.09   16.50
   1   5   6  106.79   34.00
  -5   6   6  111.99   12.90
   6  -5  -6   89.79   15.30
  -6   5  -6  138.09   18.80
   1  -6  -6   86.59   18.40
   6  -1   6   90.39   20.00
   6  -5  -6   86.39   18.30
   6  -1   6   72.49   18.10
   1   5   6   94.29   18.50
  -1   6  -6   75.39   12.40
  -5   6   6  112.49   32.40
   5  -6   6  150.38   35.80
   1   5   6  108.79   22.10
   6  -1   6  112.19   15.70
  -1  -5   6  107.49   24.30
  -5   6   6   78.89   24.10
  -1  -5   6   57.69   17.40
  -5  -1  -6   94.69   16.30
  -5  -1  -6   99.09   20.60
   5   1  -6  104.79   13.00
  -6   5  -6  113.89   15.90
   5   1   6   84.89   15.60
  -6   1  -6   93.39   16.50
   1   5  -6   86.59   11.90
  -1   6   6   50.39   27.50
  -6   5   6   91.79   18.00
  -1   6   6   83.39   17.80
   6  -5   6   92.69   30.00
  -1  -5  -6  106.29   18.80
   1  -6   6   78.69   34.50
   6  -5   6   95.59   22.10
  -5  -1   6   75.69   11.50
   6  -1  -6   93.59   15.80
   6  -1  -6   65.79   14.30
  -6   5   6  119.39   28.20
  -1   6   6   99.89   14.90
  -1  -5  -6   67.39   12.90
   1   5  -6   78.79   13.10
   1   5  -6   93.99   12.50
  -6   1  -6   56.99   16.30
   5  -6  -6  103.59   16.70
   6  -5   6   96.09   20.60
  -5  -1   6  127.89   28.20
  -1   6   6   88.99   14.00
   1  -6   6   64.79   23.30
  -5   6  -6   71.29   12.70
   5  -6  -6   81.29   19.00
   5   1   6   67.29   18.90
  -5   6  -6   88.99   15.20
   5  -6  -6  107.69   25.80
   6  -6  -6  268.17   24.10
   6  -6  -6  285.77   30.20
   0   6   6  278.77   24.70
   6   0   6  271.17   25.80
   6  -6   6  228.18   31.10
   6   0   6  289.77   32.70
  -6   0  -6  322.37   26.30
  -6   6   6  266.77   30.20
  -6   6   6  255.77   36.60
   0  -6  -6  292.97   30.50
   0  -6   6  302.57   44.40
  -6   0   6  259.97   36.80
  -6   0  -6  297.57   30.90
   6   0  -6  226.68   23.80
   0   6  -6  258.17   22.60
   0  -6   6  325.07   38.20
  -6   6  -6  276.27   24.50
  -6   6  -6  236.98   23.80
   0   6   6  276.37   27.70
   6  -6   6  228.78   40.40
   6   0  -6  306.27   24.50
  -6   0   6  269.67   36.40
   6   0   6  258.97   26.00
   0   6  -6  258.97   22.80
   0  -6  -6  280.67   24.30
  -7   4  -6   16.60   13.30
  -4   7   6    6.00   19.30
  -7   4  -6   14.40   14.60
  -4   7   6    5.00   15.60
   7  -4  -6    8.20   15.50
   3   4   6   -3.60   15.20
  -3  -4   6  -33.20   23.10
  -7   3   6    6.90   13.80
   7  -3   6  -37.50   24.20
  -7   3   6  -16.40   26.70
   3   4   6   25.40   12.70
  -7   3   6   33.20   20.30
  -4  -3  -6  -17.10   18.60
  -3  -4   6   35.50   18.90
   4   3  -6   -0.60   12.70
  -4  -3  -6    1.00   11.50
   3  -7  -6    0.70   18.50
   3  -7  -6    9.10   14.30
  -4   7   6   10.40   10.40
   7  -3   6    7.10   12.20
   7  -3   6   -2.10   20.30
   4  -7   6  -20.50   24.20
  -7   3   6   16.00   12.80
   7  -4  -6   19.10   12.60
   4  -7   6   57.49   38.30
  -3   7  -6   -9.00    9.20
   7  -3   6   -0.70   16.10
  -3   7  -6    2.60   11.00
   4  -7  -6   -0.30   13.30
   3  -7   6    2.80   36.40
   7  -3  -6   12.50   11.80
  -4   7  -6   21.20   11.10
   7  -4   6   10.00   26.60
  -3  -4  -6    4.20   19.90
  -3  -4  -6   18.10   11.30
   7  -3  -6   38.70   15.20
   4  -7  -6   15.30   18.20
  -7   4   6    9.20   16.80
   3   4  -6   12.30   13.10
   4   3   6   21.10   19.30
  -7   4   6    9.60   13.30
  -7   4   6   27.50   24.70
  -7   3  -6   -3.00   13.70
  -3   7   6  -16.40   17.00
   3   4  -6    7.40    9.40
   7  -4   6   -3.20   16.80
   3  -7   6   19.70   22.40
   7  -4   6  -11.60   11.00
   4  -7  -6   24.90   27.10
  -4  -3   6   26.60   21.60
  -4  -3   6   30.10   27.20
  -7   4   6   40.50   16.10
   4   3   6    5.40   13.20
   4   3   6   18.90   14.10
  -3   7   6  -11.30   14.90
  -3   7   6   17.40   11.60
   7  -4   6   -3.50   19.00
  -4   7  -6   -8.70   10.20
  -7   3  -6   14.30   15.00
   2  -7  -6  301.87   31.20
  -7   2   6  403.96   43.50
   2  -7  -6  393.46   34.60
   2   5   6  398.86   32.20
   7  -5  -6  465.75   33.60
   7  -2   6  377.96   30.40
   7  -2   6  377.96   37.20
  -5   7   6  388.26   47.30
   7  -5  -6  349.37   26.90
  -7   2   6  430.66   41.20
   5  -7   6  378.86   52.69
  -2   7  -6  377.96   26.90
   7  -2   6  350.06   36.10
  -2  -5   6  393.86   45.50
  -7   5  -6  364.66   29.90
  -7   5  -6  432.06   29.10
   2   5   6  412.76   40.00
   7  -2   6  399.16   43.90
  -5  -2  -6  397.96   38.20
  -2  -5   6  387.96   33.90
   5   2  -6  376.56   28.30
  -5   7   6  381.76   24.10
   5   2  -6  413.46   25.60
   5  -7   6  468.05   45.00
   2   5   6  393.16   30.00
  -5   7   6  396.76   33.10
  -2   7   6  382.56   34.60
  -5   7  -6  376.66   25.70
   2  -7   6  400.56   42.10
  -2  -5  -6  374.26   25.70
   7  -5   6  423.76   55.99
  -5  -2   6  439.16   41.50
  -5  -2   6  440.96   44.50
   5   2   6  376.26   30.30
  -2   7   6  379.96   33.70
   5  -7  -6  391.46   29.30
  -7   2  -6  372.66   32.30
  -7   2  -6  413.96   29.20
  -2  -5  -6  434.46   33.60
   7  -2  -6  429.56   30.20
   2   5  -6  364.56   25.60
   7  -2  -6  377.26   28.60
  -7   5   6  407.16   37.40
   5   2   6  429.76   38.10
   2   5  -6  349.96   28.50
   2  -7   6  382.26   50.89
   7  -5   6  380.96   40.30
   5   2   6  390.56   30.40
   5  -7  -6  401.16   32.40
  -7   5   6  374.76   43.90
   5  -7  -6  352.86   47.60
  -1  -6   6  209.98   34.10
   7  -1   6  178.48   25.10
   1   6   6  208.98   28.70
  -6  -1  -6  228.78   25.60
  -6   7   6  256.37   31.80
  -1   7  -6  180.78   22.60
   7  -6  -6  164.28   23.80
  -7   1   6  194.68   36.20
   7  -1   6  242.88   33.20
  -7   6  -6  259.17   25.60
  -7   1   6  220.98   33.50
  -7   6  -6  205.28   26.60
   7  -6  -6  230.98   22.70
   6   1  -6  196.48   23.80
  -6  -1  -6  237.58   31.70
   6  -7   6  191.98   47.30
   1  -7  -6  242.48   25.60
   1  -7  -6  221.98   29.80
   6   1  -6  193.98   20.70
   1  -7  -6  167.38   23.60
  -1   7  -6  207.08   22.10
   7  -1   6  300.97   32.40
   6  -7   6  260.67   33.40
  -6   7   6  272.67   36.20
   1   6   6  184.88   25.30
  -7   1  -6  265.47   30.30
   7  -1  -6  209.18   24.90
   7  -1  -6  221.18   24.30
   1  -7   6  175.58   44.90
  -6  -1   6  246.98   34.40
   7  -6   6  187.18   44.70
  -7   6   6  248.98   30.20
  -1   7   6  258.97   28.90
   6   1   6  205.18   26.40
  -7   1  -6  227.18   25.90
   7  -6   6  137.39   26.70
   6  -7  -6  162.18   25.40
   6  -7  -6  204.48   36.80
  -1   7   6  166.38   20.60
  -6   7  -6  221.78   25.20
   6   1   6  237.58   28.30
  -1  -6  -6  170.68   22.10
   6  -7  -6  190.28   23.90
  -1  -6  -6  210.98   22.00
  -7   6   6  227.38   36.70
  -6   7  -6  209.38   23.60
   1   6  -6  199.68   23.40
   6   1   6  204.18   26.70
  -6  -1   6  181.58   35.80
   1   6  -6  180.18   24.50
  -7   0   6   49.30   28.40
  -7   7   6   33.00   19.90
  -7   7   6   34.00   29.50
   0   7  -6   40.60   15.10
   0  -7   6   79.39   29.10
   7   0  -6   27.00   15.50
   7   0  -6   43.70   16.60
   7   0   6   21.10   16.80
   0   7   6   40.00   15.70
  -7   0  -6   25.00   16.50
   7  -7  -6   49.90   20.70
   7  -7   6   26.40   42.50
   0  -7  -6   26.10   21.90
   7  -7  -6   37.30   14.90
   0   7  -6   21.50   15.40
  -7   0   6   48.10   26.50
   0   7   6   34.50   17.90
  -7   7  -6   35.20   16.30
   7   0   6   37.00   25.50
  -7   7  -6   43.00   16.40
   0  -7   6   63.89   46.40
   7  -7   6   63.69   29.20
  -7   0  -6   49.20   21.70
   8  -4   6  198.08   40.40
  -4  -4   6  109.29   34.60
  -8   4   6  197.18   29.10
  -4  -4  -6  178.48   27.00
   4  -8   6  217.78   36.20
  -8   4   6  294.27   37.50
   8  -4   6  202.98   24.50
   4   4   6  327.57   40.90
   4  -8   6  221.98   48.60
   8  -4   6  153.58   28.80
   8  -4  -6  244.78   30.20
  -8   4  -6  180.38   24.40
  -8   4  -6  203.88   26.60
   4   4   6  195.68   25.70
   4   4   6  260.07   28.80
  -4  -4  -6  208.28   25.30
   4  -8  -6  294.17   30.90
   4   4  -6  228.88   26.50
  -8   4   6  251.07   42.90
  -4   8   6  274.87   30.40
   8  -4  -6  237.88   25.20
  -4   8  -6  234.98   24.70
   4  -8  -6  164.88   26.00
   8  -3   6  163.28   61.09
   5  -8   6  188.08   47.40
   3  -8  -6  243.38   34.10
  -5  -3  -6  172.88   20.10
  -5  -3  -6  206.18   29.10
   3   5   6  198.08   27.10
   8  -5  -6  197.98   25.10
   3  -8  -6  150.18   25.10
   8  -5  -6  162.18   19.60
  -8   5  -6  171.78   23.80
   3   5   6  187.48   25.80
   8  -3   6  163.18   20.90
  -8   5  -6  201.28   23.80
  -8   3   6  263.47   42.50
  -8   3   6  218.48   30.80
   3   5   6  196.38   30.90
   8  -3   6  197.88   31.80
  -5   8   6  187.58   48.90
   8  -3   6  164.18   25.20
   5   3  -6  197.78   24.00
  -5   8   6  175.08   23.70
   5  -8   6  162.08   32.80
  -3  -5   6  124.99   25.00
  -3   8  -6  211.18   24.10
  -5   8   6  150.88   23.50
  -3  -5   6  146.89   33.60
  -3   8   6  246.78   32.20
   8  -5   6  198.18   29.60
  -8   5   6  172.18   24.30
  -8   5   6  191.78   37.30
   3  -8   6  120.09   33.20
   3   5  -6  221.98   27.10
   5  -8  -6  193.08   26.20
  -5  -3   6  200.38   39.40
  -5  -3   6  167.48   29.20
  -8   5   6  172.68   27.10
   5  -8  -6  117.89   20.80
   8  -3  -6  156.88   20.70
   3  -8   6  116.09   48.90
  -8   3  -6  188.28   25.50
  -3   8   6  156.68   20.00
   5   3   6  163.48   23.10
   8  -5   6  227.88   42.90
   8  -3  -6  180.88   23.10
  -3  -5  -6  143.89   26.10
   5   3   6  150.18   23.70
  -5   8  -6  150.98   20.10
   5  -8  -6  205.38   62.59
  -5   8  -6  199.28   22.90
  -8   3  -6  177.68   22.90
  -8   6  -6  109.29   20.80
   2  -8  -6  109.79   24.40
  -2  -6   6   65.79   33.60
  -2   8  -6   76.89   16.70
   6  -8   6  139.69   32.30
   6   2  -6  107.39   19.80
   8  -2   6  103.19   19.30
  -6  -2  -6  124.49   25.50
  -8   2   6  155.68   30.80
   2   6   6   60.69   18.70
   6  -8   6  159.48   48.30
  -6  -2  -6   94.79   19.10
   2   6   6   76.79   19.70
   8  -6  -6   83.49   16.80
   2  -8  -6   90.99   23.60
  -6   8   6   83.59   31.40
   8  -6  -6  160.38   25.30
  -6   8   6   73.69   22.30
   2   6   6  111.09   27.10
  -8   2   6  139.89   34.60
   8  -2   6   95.09   28.20
  -8   6  -6  129.39   22.00
  -6  -2   6  109.29   37.20
   6  -8  -6   73.09   41.50
  -6   8  -6   95.89   19.20
   6  -8  -6   99.59   25.20
   2   6  -6  146.39   23.30
  -6  -2   6  120.29   31.60
  -8   2  -6  110.89   21.00
  -2   8   6   97.99   22.00
  -8   6   6  122.49   23.30
   2  -8   6  177.98   51.19
   6  -8  -6   96.79   20.00
   8  -6   6  124.39   28.50
   2   6  -6   88.59   18.60
   6   2   6   39.40   20.20
   8  -2  -6  135.09   21.40
   8  -6   6  161.48   44.40
  -8   6   6  103.89   38.40
   8  -2  -6  108.99   19.00
  -2   8   6   79.39   18.10
  -8   2  -6   90.99   22.70
   6   2   6  122.09   19.70
  -7   8   6  500.45   54.39
   7  -8   6  386.46   61.49
  -8   7  -6  465.55   37.00
   8  -1   6  428.36   37.40
   8  -7  -6  471.75   43.60
   7   1  -6  367.56   35.70
  -7  -1  -6  495.35   35.90
  -8   1   6  564.54   53.79
  -1   8  -6  488.85   33.60
  -8   7  -6  383.56   35.40
  -1  -7   6  528.75   55.29
   1   7   6  387.06   39.40
   7   1  -6  458.25   36.40
  -7   8   6  402.76   38.90
   7  -8   6  495.45   51.49
  -7  -1  -6  446.76   44.70
  -8   1   6  441.26   51.29
   8  -7  -6  398.06   33.40
   1  -8  -6  492.85   41.10
   1   7   6  376.26   36.20
   8  -1   6  403.76   41.70
  -8   7   6  517.85   53.99
  -7  -1   6  470.25   62.39
  -8   1  -6  377.26   41.90
  -7  -1   6  455.25   52.89
   8  -1  -6  388.26   35.00
   8  -1  -6  428.86   37.10
   7   1   6  434.26   37.80
   1   7  -6  516.25   34.70
  -1   8   6  458.95   35.50
   1   7  -6  356.46   34.20
  -1   8   6  439.06   40.80
  -1  -7  -6  438.96   40.10
   1  -8   6  393.26   63.49
   7  -8  -6  535.35   69.09
   7  -8  -6  446.06   36.10
  -8   1  -6  428.36   36.40
   7  -8  -6  476.65   44.00
   8  -7   6  384.16   56.09
   7   1   6  430.76   39.30
  -8   7   6  409.06   39.70
  -7   8  -6  423.46   35.20
   8  -7   6  483.45   55.09
  -7   8  -6  463.65   35.00
   9  -4   6  214.48   38.40
   5   4  -6  119.69   23.90
   9  -5  -6  160.18   29.20
  -9   5  -6  198.38   28.00
   4   5   6  149.79   25.20
   5  -9   6  324.97   63.59
  -5   9   6  157.68   28.30
   4   5   6  136.69   28.30
  -4   9  -6  155.08   22.20
  -4  -5   6  128.99   40.70
   4   5   6  110.19   42.70
   4  -9  -6  113.39   30.40
  -9   5  -6  197.08   27.50
   4  -9  -6  121.09   28.50
   9  -5  -6  157.88   23.40
   5  -9   6  135.69   41.90
  -9   4   6  185.38   47.80
  -9   4   6  191.88   32.20
  -5  -4  -6  215.58   34.10
   9  -5   6  135.29   36.60
   5   4   6  167.28   27.70
  -9   5   6  166.88   29.50
  -4  -5  -6  166.88   31.30
  -4   9   6  108.99   27.30
  -5   9  -6  147.29   21.10
  -9   4  -6  158.08   27.00
   5   4   6  133.29   28.70
  -9   5   6  125.49   44.60
  -9   4  -6  136.29   26.60
   9  -4  -6  185.88   28.70
  -4   9   6  150.38   21.40
   4  -9   6  163.98   43.10
   5  -9  -6  131.09   31.10
   4   5  -6  174.58   25.40
   5  -9  -6   92.99   24.80
   4  -9   6  179.08   59.49
   9  -4  -6  118.29   21.80
   9  -5   6  101.99   46.90
  -5  -4   6  120.49   44.30
   3   6   6  180.98   27.20
  -3   9  -6  191.08   23.20
  -3  -6   6  141.29   39.60
  -9   3   6  204.18   36.30
  -6   9  -6  270.97   31.50
  -6  -3   6  258.57   50.69
   6   3   6  166.28   32.00
  -3   9   6  167.28   23.00
   0   0  -7    5.90    4.90
   0   0   7   -2.00    9.10
   0   0   7    2.30   10.30
   0   0  -7    7.90    5.20
   0   0  -7   -1.10   12.00
   0   0   7   -8.50   12.60
   0   0   7  -12.20    6.90
   0   0  -7   16.60    7.20
   0   0  -7   -1.40    9.10
   0  -1   7  174.58   15.70
   1   0   7  182.28   21.60
  -1   0  -7  152.48   17.00
   1   0   7  147.19   20.20
   1   0   7  165.18   12.90
   0   1  -7  149.59   20.00
  -1   1   7  181.58   20.10
  -1   1   7  207.78   10.20
   0  -1  -7  183.68   26.40
   1  -1  -7  162.38   20.80
  -1   1   7  219.78   15.60
  -1   1   7  227.08   23.90
   0   1  -7  202.68   17.30
   1   0   7  203.38   17.20
   0   1  -7  179.78   11.40
   0   1   7  191.98   15.70
   1  -1   7  208.78   21.10
   1  -1   7  166.68   12.10
  -1   0  -7  172.88   16.10
   0   1  -7  163.38   18.30
   1  -1  -7  196.18   16.80
  -1   1  -7  158.38   13.10
   1  -1  -7  207.48   13.70
   0   1  -7  177.98   14.00
   0   1  -7  176.88   15.40
  -1   0   7  167.28   19.00
  -1   0   7  150.28   16.00
  -1   1   7  210.68    9.80
  -1   0  -7  167.88   11.90
   0  -1   7  170.98   19.30
   0  -1   7  174.98   18.10
   0  -1   7  171.28   22.00
   0   1   7  189.88   19.90
  -1   1  -7  179.48   14.10
   1   0  -7  205.88   27.20
   1   0   7  168.08    9.50
  -1   1  -7  184.48   16.90
   0  -1  -7  169.38   12.00
   0   1   7  161.68   22.30
   1   0  -7  177.28   14.10
  -1   0  -7  157.18   14.40
   1   0  -7  164.48   12.60
   1   0  -7  172.08    9.30
   0   1  -7  183.48   11.70
  -1   1   7  183.38   20.00
   0  -1  -7  160.28   12.90
   0  -1  -7  182.38   17.00
   0   1   7  168.68   11.90
   1  -1   7  147.19   21.20
  -1   1  -7  165.98   11.00
   1  -1   7  160.68   20.40
  -1   0   7  191.88   23.70
   1  -1  -7  139.89   21.00
   1   0  -7  194.68   22.00
   0   1   7  145.69   20.60
  -1   0  -7  195.48   23.40
   1  -1  -7  197.18   10.40
   1   0   7  175.68   23.50
   1   0   7  143.29    9.70
   1  -1   7  181.48   17.70
  -1   1  -7  158.58   20.20
  -1   2   7  -28.40   12.90
   1   1  -7   -0.10    5.60
  -1   2   7    7.40    8.10
   1   1   7    1.80    5.60
   1   1   7   -8.00    8.30
   1   1  -7  -52.99   21.90
   2  -1  -7    5.00   14.80
  -2   1  -7   13.90    8.20
   1  -2  -7    7.70    9.10
   1  -2  -7    4.10    5.80
   1   1  -7    4.90    3.80
  -1   2   7   -4.80    6.10
  -1   2  -7    8.50    9.80
  -1   2  -7    8.40    6.70
   1   1  -7    2.00    4.00
   2  -1   7   27.30   14.70
  -1  -1   7    4.00   15.40
   2  -1   7   13.70    5.50
   1   1   7    9.00    8.80
  -1   2   7   11.10   14.60
   1   1   7    9.90   12.90
  -2   1   7    5.40    7.30
   1  -2   7  -15.60    9.60
   1  -2   7  -11.10   10.20
  -1  -1  -7    3.00    8.70
  -1  -1  -7    0.20    9.30
  -1   2  -7    0.60    4.40
  -2   1   7   11.50   15.30
  -1  -1  -7  -18.50   15.70
  -1  -1   7    2.70    9.80
   2  -1  -7  -12.60    7.70
  -1  -1  -7    4.90    6.50
   2  -1  -7    3.70    6.60
   1   1  -7    8.20    6.50
   1   1   7   -0.10    6.00
   2  -1  -7   15.30   18.40
   2  -1   7   -8.90   10.60
   1   1  -7   13.60    8.20
   1   1   7    5.80   10.70
  -1   2   7    8.20    9.90
  -1   2   7    8.70    7.00
  -1  -1   7    5.50    8.90
   2  -1   7   13.40   10.40
   1  -2  -7   -2.90    6.70
   1  -2   7    2.70   13.50
  -1   2  -7   -1.50    6.70
  -1   2  -7  -28.70   14.90
   1   1  -7   -0.70    6.10
   1   1  -7  -19.40   10.90
  -1   2  -7    0.50    7.40
   1  -2  -7   -5.00   16.30
  -2   1   7   14.40   10.00
  -2   1  -7   -4.50   11.50
   1  -2   7   10.00    8.60
  -2   1  -7   -2.80    8.00
  -2   0  -7 1474.05   56.99
  -2   2   7 1352.76   50.79
   0  -2  -7 1427.76   53.69
   2  -2  -7 1373.06   66.89
   0   2   7 1371.16   60.69
  -2   0   7 1455.55   66.09
  -2   2  -7 1429.16   57.09
   0   2  -7 1447.16   55.99
  -2   2  -7 1455.75   52.49
   0   2   7 1398.56   61.79
   0   2  -7 1398.36   50.49
   2   0   7 1294.77   50.49
   2   0   7 1390.76   50.39
   0   2  -7 1396.36   51.19
   0   2  -7 1368.06   50.79
   0   2   7 1391.96   52.59
   2   0  -7 1361.96   59.59
   2  -2  -7 1448.56   53.69
   2   0  -7 1406.96   52.49
   2  -2  -7 1450.85   55.59
   2   0   7 1363.56   57.09
   0  -2  -7 1448.76   56.99
  -2   0  -7 1427.56   64.99
  -2   0  -7 1457.15   55.49
   0   2   7 1412.76   51.59
  -2   2   7 1405.26   60.29
  -2   2   7 1313.77   50.59
   2  -2  -7 1466.55   59.89
   2  -2   7 1428.16   61.59
   2  -2   7 1174.88   62.39
   2   0  -7 1353.76   53.09
   0  -2  -7 1382.36   53.39
  -2   0   7 1429.36   58.99
   2   0   7 1399.16   61.59
   2  -2   7 1378.06   58.69
   2   0   7 1257.87   50.89
  -2   2   7 1393.26   59.99
   0   2  -7 1302.07   50.29
  -2   2   7 1234.18   50.19
   0   2   7 1449.55   54.29
  -2   2  -7 1390.16   55.69
   2  -2   7 1391.36   58.69
   0  -2   7 1390.46   59.69
   0  -2   7 1480.05   58.69
   0  -2   7 1407.76   64.19
   0  -2  -7 1270.07   68.69
  -2   2   7 1408.26   65.29
  -2   2  -7 1408.76   49.00
   2   0   7 1398.76   65.39
  -2   0  -7 1385.76   51.79
  -2   3   7   11.10    8.20
   2  -3   7   35.10   17.30
   2  -3   7    5.60   11.60
  -1   3  -7   19.50    6.30
   3  -1   7   11.20   11.40
  -1   3  -7   14.90    4.90
  -2   3   7   23.60    5.10
  -2  -1  -7   30.30    8.70
   2  -3   7   18.50   12.70
   1   2   7   10.30   11.80
   1  -3  -7   21.30   17.80
  -1   3  -7   18.80    8.50
   2   1  -7   13.70    7.30
   2   1  -7    9.40    8.00
   3  -1   7   22.30    7.60
  -2  -1  -7   16.00    9.50
   3  -2  -7   50.69   19.20
  -2  -1  -7   25.50   11.20
  -1  -2   7   33.00   16.10
  -2   3   7   34.40   13.40
   2  -3   7   19.20    9.80
   3  -1   7   14.80   12.00
   3  -1   7   25.80   16.50
   1   2   7    0.00   13.40
  -2  -1  -7   -6.40   23.10
  -3   1   7   15.10   11.00
  -1  -2   7   21.10   11.70
  -2   3   7   -6.90   14.00
  -3   2  -7    0.80    7.80
   1  -3  -7   10.30    8.50
   1   2   7   18.20    8.00
   1  -3  -7   27.70   12.50
   2   1  -7   24.10    7.10
   2   1  -7    7.70   10.30
   3  -1   7    9.30    7.40
   1   2   7   16.70    6.60
   3  -2  -7   16.50    7.60
  -3   1   7   22.30   18.90
  -1  -2   7   12.20   11.80
  -2   3   7   18.60    7.00
   3  -2  -7   27.80    9.90
   3  -1   7   24.70    6.20
  -3   2  -7   13.70   13.10
  -1   3  -7   16.80    7.90
   1   2   7    2.10   17.70
  -2   3   7   19.50   16.70
   2  -3  -7   18.20   11.10
   2  -3  -7   -2.70   22.60
   3  -2   7   33.60   13.20
   3  -2   7    2.90   15.20
   1  -3   7   13.60   18.00
  -3   2   7    8.50   16.40
   3  -2   7   40.80   16.10
  -1  -2  -7   17.10   10.20
  -2   3  -7   11.70    4.40
   1  -3   7   24.80   12.70
   3  -1  -7   17.70   17.50
  -2   3  -7   14.50    7.20
  -3   2   7   -2.60   10.30
   2   1   7   16.60   13.60
  -1   3   7   30.30   12.90
   2  -3  -7    1.30    6.30
  -1  -2  -7    8.30   19.40
   2   1   7   -4.40   18.70
   1   2  -7   18.70    6.30
   1   2  -7    5.90    8.90
   3  -2   7   -2.30   12.40
   1   2  -7   26.20    7.30
   1  -3   7   10.10   13.20
  -2   3  -7   14.60    9.20
   2   1   7   16.10    7.80
   2   1   7   25.20   11.60
   3  -1  -7   15.10    8.80
   3  -1  -7   18.50    8.40
   1   2  -7   13.40    6.20
  -2  -1   7   12.70    9.90
  -2  -1   7   38.40   16.80
  -1   3   7    6.20   17.60
  -3   2   7   16.10    6.80
  -1   3   7   17.10    8.70
   2  -3  -7   18.40    8.70
  -3   1  -7    8.80    9.30
  -1  -2  -7    8.20    8.70
  -1  -2  -7   21.20   11.80
  -3   1  -7   11.20   14.40
   1   2  -7   18.40    5.40
  -2   3  -7   16.00    7.40
  -1   3   7   16.10    5.70
  -2  -1   7   46.00   15.20
   2   1   7   14.10    7.70
  -3   1  -7   20.20    9.50
  -1   3   7   15.80   15.20
  -1   3   7   20.60    7.80
[truncated: 70,039 more chars]
