# Supplementary material for: Crystal structure of the Al20Mn5.37Ni1.31 phase in the Al–Mn–Ni system
Source: IUCrdata. 2021 Sep 24;6(Pt 9):x210981. doi: 10.1107/S2414314621009810 (PMC9462369; doi:10.1107/S2414314621009810)
Supplement: Supplementary file 2 [file x-06-x210981-Isup2.hkl]

data_I                                                                          
_shelx_title ' 210803sg194_a.res in P6(3)/mmc'                                  
_shelx_refln_list_code          4                                               
_shelx_F_calc_maximum      184.70                                               
_exptl_crystal_F_000       431.02                                               
_reflns_d_resolution_high  0.6997                                               
                                                                                
loop_                                                                           
 _space_group_symop_operation_xyz                                               
 'x, y, z'                                                                      
 '-y, x-y, z'                                                                   
 '-x+y, -x, z'                                                                  
 '-x, -y, z+1/2'                                                                
 'y, -x+y, z+1/2'                                                               
 'x-y, x, z+1/2'                                                                
 'y, x, -z'                                                                     
 'x-y, -y, -z'                                                                  
 '-x, -x+y, -z'                                                                 
 '-y, -x, -z+1/2'                                                               
 '-x+y, y, -z+1/2'                                                              
 'x, x-y, -z+1/2'                                                               
 '-x, -y, -z'                                                                   
 'y, -x+y, -z'                                                                  
 'x-y, x, -z'                                                                   
 'x, y, -z-1/2'                                                                 
 '-y, x-y, -z-1/2'                                                              
 '-x+y, -x, -z-1/2'                                                             
 '-y, -x, z'                                                                    
 '-x+y, y, z'                                                                   
 'x, x-y, z'                                                                    
 'y, x, z-1/2'                                                                  
 'x-y, -y, z-1/2'                                                               
 '-x, -x+y, z-1/2'                                                              
                                                                                
_cell_length_a     7.6009                                                       
_cell_length_b     7.6009                                                       
_cell_length_c     7.8187                                                       
_cell_angle_alpha  90.000                                                       
_cell_angle_beta   90.000                                                       
_cell_angle_gamma 120.000                                                       
                                                                                
_shelx_F_squared_multiplier     1.000                                           
                                                                                
loop_                                                                           
 _refln_index_h                                                                 
 _refln_index_k                                                                 
 _refln_index_l                                                                 
 _refln_F_squared_calc                                                          
 _refln_F_squared_meas                                                          
 _refln_F_squared_sigma                                                         
 _refln_observed_status                                                         
   0   1   0       2707.23       2754.60        16.66 o                         
  -1   2   0        143.06        147.79         2.11 o                         
   0   2   0       1191.56       1234.11         8.38 o                         
  -1   3   0        198.12        201.01         2.11 o                         
   0   3   0       8085.51       7841.23        46.26 o                         
  -2   4   0      15865.04      15516.28        88.03 o                         
  -1   4   0          0.77          3.84         1.51 o                         
   0   4   0        383.31        382.48         5.56 o                         
  -2   5   0        518.36        502.03         4.62 o                         
  -1   5   0        424.93        438.03         5.09 o                         
   0   5   0        974.26       1010.21        13.60 o                         
  -3   6   0      25298.65      24797.62       159.37 o                         
  -2   6   0        312.29        318.06         5.28 o                         
  -1   6   0          3.34          2.23         3.50 o                         
   0   6   0        382.38        413.35        10.65 o                         
  -3   7   0       1551.14       1555.81        12.80 o                         
  -2   7   0       1355.77       1343.51        11.96 o                         
  -1   7   0        330.87        339.06         7.51 o                         
   0   7   0         31.28         32.06         8.87 o                         
  -4   8   0        421.17        407.37        15.76 o                         
  -3   8   0        335.41        347.64        10.12 o                         
  -2   8   0          9.64         12.80         6.56 o                         
  -1   8   0       5482.73       5485.86        41.11 o                         
   0   8   0        444.24        486.42        18.18 o                         
  -4   9   0        213.81        229.41        10.03 o                         
  -3   9   0        458.12        474.14        13.34 o                         
  -2   9   0        645.71        651.47        16.08 o                         
  -1   9   0        422.67        413.16        13.33 o                         
   0   9   0       2009.85       2034.77        40.81 o                         
  -5  10   0       9364.55       9336.21       108.47 o                         
  -4  10   0         78.13         64.97        12.58 o                         
  -3  10   0        143.49        142.82        14.22 o                         
  -2  10   0        362.15        363.03        16.64 o                         
   0   1   1          6.65          8.81         0.51 o                         
   0   2   1       3508.24       3704.53        15.06 o                         
  -1   3   1        162.00        161.78         1.40 o                         
   0   3   1      24530.06      22789.23        93.46 o                         
  -1   4   1       1753.30       1739.96         6.31 o                         
   0   4   1          2.05          4.76         1.70 o                         
  -2   5   1          3.33          6.71         1.47 o                         
  -1   5   1       2594.66       2603.69        10.55 o                         
   0   5   1        329.30        311.09         4.63 o                         
  -2   6   1         48.69         53.77         2.21 o                         
  -1   6   1       1376.95       1375.57         8.19 o                         
   0   6   1       6526.06       6601.51        40.25 o                         
  -3   7   1         12.11         10.94         2.85 o                         
  -2   7   1       3080.38       3104.75        14.91 o                         
  -1   7   1         27.72         39.94         3.86 o                         
   0   7   1        287.81        303.64         9.02 o                         
  -3   8   1       1317.36       1313.79        11.90 o                         
  -2   8   1        226.57        229.44         6.12 o                         
  -1   8   1        134.68        141.09         6.45 o                         
   0   8   1          6.70         19.05         8.60 o                         
  -4   9   1          6.24         26.78         6.52 o                         
  -3   9   1       1589.18       1588.06        15.50 o                         
  -2   9   1        335.72        327.85         9.52 o                         
  -1   9   1          0.63         13.06         7.68 o                         
   0   9   1        138.80        137.52        14.20 o                         
  -4  10   1         83.42         95.29        10.34 o                         
  -3  10   1         90.20         77.15        10.85 o                         
  -2  10   1       2037.50       2016.89        21.67 o                         
   0   0   2      10399.60      10340.99        84.22 o                         
   0   1   2        345.08        349.48         2.15 o                         
  -1   2   2         61.64         67.36         1.23 o                         
   0   2   2        173.69        173.83         2.06 o                         
  -1   3   2      12698.85      12368.21        34.56 o                         
   0   3   2       2020.66       1988.00         9.44 o                         
  -2   4   2          7.59         10.35         1.56 o                         
  -1   4   2          0.32          2.75         1.09 o                         
   0   4   2       1313.33       1317.37         8.19 o                         
  -2   5   2       2894.56       2888.35        11.22 o                         
  -1   5   2          8.14         12.08         1.76 o                         
   0   5   2      14650.06      14901.88        72.82 o                         
  -3   6   2       4132.53       4099.19        23.39 o                         
  -2   6   2        361.39        362.24         4.31 o                         
  -1   6   2        258.82        275.98         4.13 o                         
   0   6   2       1335.16       1341.64        11.66 o                         
  -3   7   2       1714.11       1726.57         9.84 o                         
  -2   7   2        119.05        136.53         3.97 o                         
  -1   7   2        279.85        291.03         5.52 o                         
   0   7   2        284.28        309.87         9.64 o                         
  -4   8   2        500.24        484.88        11.03 o                         
  -3   8   2         10.94         14.67         5.00 o                         
  -2   8   2       3526.95       3500.04        21.10 o                         
  -1   8   2        170.28        181.39         6.79 o                         
   0   8   2       1446.94       1409.84        21.82 o                         
  -4   9   2        552.66        561.65        10.69 o                         
  -3   9   2        403.46        438.38        10.11 o                         
  -2   9   2        930.29        960.65        13.91 o                         
  -1   9   2        345.15        357.59        11.81 o                         
   0   9   2       1316.11       1365.33        27.14 o                         
  -5  10   2        297.48        309.59        20.49 o                         
  -4  10   2          0.34         -8.21        10.02 o                         
  -3  10   2          3.36         17.27        12.30 o                         
  -2  10   2         40.71         44.77        11.30 o                         
   0   1   3       3868.05       3864.98        14.60 o                         
   0   2   3      20568.43      19663.89        75.55 o                         
  -1   3   3        133.67        132.06         1.52 o                         
   0   3   3       3263.96       3187.16        14.22 o                         
  -1   4   3       1338.87       1342.71         6.14 o                         
   0   4   3       2104.86       2152.32        12.91 o                         
  -2   5   3       4719.95       4779.63        17.59 o                         
  -1   5   3         19.73         21.65         1.94 o                         
   0   5   3        280.90        274.43         5.46 o                         
  -2   6   3         17.95         20.97         2.39 o                         
  -1   6   3       4871.22       4864.64        20.51 o                         
   0   6   3       1733.54       1708.86        15.13 o                         
  -3   7   3         11.79         18.15         3.33 o                         
  -2   7   3          4.98         11.46         3.72 o                         
  -1   7   3         14.37         21.79         4.48 o                         
   0   7   3        942.16        952.32        16.22 o                         
  -3   8   3       6263.25       6148.09        33.43 o                         
  -2   8   3        174.94        174.96         6.65 o                         
  -1   8   3        140.71        147.19         7.43 o                         
   0   8   3       1474.81       1486.96        24.80 o                         
  -4   9   3        780.65        772.83        13.15 o                         
  -3   9   3       1531.66       1518.31        16.59 o                         
  -2   9   3        313.70        310.84        10.06 o                         
  -1   9   3          0.98         24.89        10.06 o                         
   0   9   3         95.39        101.64        17.75 o                         
  -4  10   3        106.78         95.22        10.34 o                         
  -3  10   3       1680.78       1629.42        21.52 o                         
   0   0   4      34113.04      31137.11       277.67 o                         
   0   1   4       1846.39       1805.60         8.34 o                         
  -1   2   4        116.46        122.41         2.12 o                         
   0   2   4        165.87        173.76         2.68 o                         
  -1   3   4       1101.22       1105.77         5.00 o                         
   0   3   4       1298.66       1285.05         8.34 o                         
  -2   4   4       3613.53       3678.06        19.42 o                         
  -1   4   4        222.17        224.83         2.90 o                         
   0   4   4        106.43        105.36         3.16 o                         
  -2   5   4       2398.75       2374.28        10.31 o                         
  -1   5   4        502.38        513.77         4.83 o                         
   0   5   4       1405.82       1384.51        11.04 o                         
  -3   6   4      10548.03      10402.35        51.97 o                         
  -2   6   4        817.46        811.26         6.43 o                         
  -1   6   4         15.41         27.90         3.14 o                         
   0   6   4        222.95        233.22         8.65 o                         
  -3   7   4         17.30         18.23         3.98 o                         
  -2   7   4         70.15         77.37         4.93 o                         
  -1   7   4         30.82         26.97         5.30 o                         
   0   7   4        272.40        288.42        12.59 o                         
  -4   8   4         95.86         92.40         8.72 o                         
  -3   8   4         13.17         14.90         5.91 o                         
  -2   8   4        450.27        461.11         9.73 o                         
  -1   8   4       1875.69       1905.44        19.48 o                         
   0   8   4       1379.12       1334.64        25.14 o                         
  -4   9   4         95.31         96.15        10.54 o                         
  -3   9   4        115.85        128.43         9.46 o                         
  -2   9   4          1.07          5.22        11.24 o                         
  -1   9   4        644.68        640.60        17.56 o                         
  -5  10   4       2827.67       2715.97        42.67 o                         
  -4  10   4        114.49         92.95        14.92 o                         
   0   1   5        379.34        398.79         3.76 o                         
   0   2   5         80.06         86.67         2.43 o                         
  -1   3   5         68.60         70.16         1.90 o                         
   0   3   5      20607.32      20679.00       101.36 o                         
  -1   4   5        999.17       1001.79         6.32 o                         
   0   4   5        324.57        330.98         6.60 o                         
  -2   5   5        729.73        730.44         5.92 o                         
  -1   5   5       2983.22       3001.82        13.74 o                         
   0   5   5        225.49        226.02         6.63 o                         
  -2   6   5         36.24         36.90         3.51 o                         
  -1   6   5        305.44        318.07         6.47 o                         
   0   6   5       5988.51       5962.59        47.97 o                         
  -3   7   5          9.77          8.36         5.00 o                         
  -2   7   5       4115.61       4094.74        24.29 o                         
  -1   7   5         21.54         26.36         6.61 o                         
   0   7   5       1006.78       1033.58        20.95 o                         
  -3   8   5        237.47        245.85         8.43 o                         
  -2   8   5        211.07        225.18         9.43 o                         
  -1   8   5         91.66         84.93        10.54 o                         
   0   8   5        143.32        143.26        15.78 o                         
  -4   9   5         44.00         47.37        10.04 o                         
  -3   9   5       1140.44       1074.12        17.75 o                         
  -2   9   5        246.72        234.11        12.36 o                         
   0   0   6      28411.94      28018.79       284.68 o                         
   0   1   6         21.02         28.25         2.29 o                         
  -1   2   6        711.19        710.35         5.72 o                         
   0   2   6       1280.79       1306.70         9.55 o                         
  -1   3   6        619.94        617.74         4.74 o                         
   0   3   6       5101.30       5128.43        28.36 o                         
  -2   4   6       2578.69       2615.70        17.20 o                         
  -1   4   6        336.85        355.31         4.91 o                         
   0   4   6       1069.32       1065.76        11.26 o                         
  -2   5   6         20.53         21.44         3.34 o                         
  -1   5   6         14.44         14.33         3.95 o                         
   0   5   6        195.59        210.61         8.31 o                         
  -3   6   6       7474.13       7466.25        50.60 o                         
  -2   6   6          2.60          2.89         4.73 o                         
  -1   6   6        284.89        299.31         7.19 o                         
   0   6   6        910.12        888.71        18.19 o                         
  -3   7   6         22.05         25.33         6.23 o                         
  -2   7   6       1298.05       1273.17        15.15 o                         
  -1   7   6        684.81        691.81        12.59 o                         
   0   7   6        127.69        124.66        13.19 o                         
  -4   8   6        748.72        729.58        26.79 o                         
  -3   8   6        593.16        584.91        12.24 o                         
  -2   8   6        360.60        348.65        11.74 o                         
  -1   8   6       1437.74       1438.69        20.38 o                         
  -4   9   6        519.00        508.64        15.72 o                         
  -3   9   6        695.31        643.63        43.45 o                         
   0   1   7        537.21        579.70         6.69 o                         
   0   2   7       4497.10       4516.50        25.75 o                         
  -1   3   7         53.17         53.98         3.06 o                         
   0   3   7       3335.55       3342.28        23.40 o                         
  -1   4   7        630.31        638.69         7.39 o                         
   0   4   7        324.14        319.99         9.70 o                         
  -2   5   7        712.44        731.91         9.70 o                         
  -1   5   7        215.98        214.74         6.51 o                         
   0   5   7        193.90        209.18        10.36 o                         
  -2   6   7          9.88          8.99         6.84 o                         
  -1   6   7       1656.71       1677.63        15.97 o                         
   0   6   7       1655.61       1607.76        29.85 o                         
  -3   7   7          9.95         11.95         9.62 o                         
  -2   7   7        217.70        205.45         9.75 o                         
  -1   7   7          9.23         13.21         9.45 o                         
   0   7   7         50.12         76.76        18.53 o                         
  -3   8   7       2273.60       2213.12        26.77 o                         
  -2   8   7        165.81        178.13        12.71 o                         
   0   0   8       2496.99       2515.10        45.24 o                         
   0   1   8        869.56        874.34        11.21 o                         
  -1   2   8        355.84        361.11         7.94 o                         
   0   2   8        996.06        993.36        14.33 o                         
  -1   3   8       2386.76       2397.97        15.22 o                         
   0   3   8          1.39         -4.55         6.83 o                         
  -2   4   8        119.74        133.69         9.30 o                         
  -1   4   8        355.34        349.24         7.19 o                         
   0   4   8         18.31         29.12         8.08 o                         
  -2   5   8       2891.54       2853.33        21.31 o                         
  -1   5   8        334.54        328.15         8.54 o                         
   0   5   8       4582.53       4614.70        40.44 o                         
  -3   6   8       2413.19       2392.35        29.89 o                         
  -2   6   8        850.12        836.01        15.44 o                         
  -1   6   8          7.70         28.37         8.93 o                         
   0   6   8         92.65         92.81        15.48 o                         
  -3   7   8        275.04        264.22        11.44 o                         
  -2   7   8         93.58         85.85        12.10 o                         
  -1   7   8          5.59         -5.64        13.08 o                         
   0   1   9        249.42        260.27         9.13 o                         
   0   2   9       2515.78       2536.85        26.76 o                         
  -1   3   9         47.09         34.14         8.05 o                         
   0   3   9       2226.70       2242.31        25.00 o                         
  -1   4   9        428.00        422.46        10.27 o                         
   0   4   9        155.23        165.35        14.48 o                         
  -2   5   9        324.96        331.10        10.00 o                         
  -1   5   9        168.16        145.54        10.77 o                         
   0   5   9        182.46        154.62        16.86 o                         
  -2   6   9          4.61          0.82        11.32 o                         
  -1   6   9       1084.97       1026.69        27.51 o                         
   0   0  10       9454.19       9557.20       166.17 o                         
   0   1  10         20.59         36.08        11.58 o                         
  -1   2  10        225.72        245.86        14.47 o                         
   0   2  10        540.25        525.08        18.51 o                         
  -1   3  10        242.91        246.31        10.97 o                         
   0   3  10       1803.36       1766.29        30.44 o                         
  -2   4  10        963.92        991.75        28.55 o                         
  -1   4  10        137.91        148.61        11.86 o                         
   0   4  10        467.36        459.46        19.88 o                         
   0   1  11         59.54         54.81        19.87 o                         
                                                                                
